# Supplementary material for: Further studies on the Pselaphodes complex of genera from China (Coleoptera, Staphylinidae, Pselaphinae)
Source: Zookeys. 2013 Mar 4;(275):23–65. doi: 10.3897/zookeys.275.4571 (PMC3677326; doi:10.3897/zookeys.275.4571)
Supplement: XML Treatment for Dayao emeiensis [file zookeys.275.4571-treatment1.xml]

<!DOCTYPE tp:taxon-treatment
  PUBLIC "-//TaxonX//DTD Taxonomic Treatment Publishing DTD v0 20100105//EN" "tax-treatment-NSO.dtd">
<tp:taxon-treatment xmlns:tp="http://www.plazi.org/taxpub"><tp:treatment-meta><mixed-citation publication-type="journal"><person-group><name><surname>Yin</surname><given-names>Zi-Wei</given-names></name><name><surname>Hlaváč</surname><given-names>Peter</given-names></name><name><surname>Li</surname><given-names>Li-Zhen</given-names></name></person-group><article-title>Further studies on the 
                    <italic>Pselaphodes</italic> complex of genera from China (Coleoptera, Staphylinidae, Pselaphinae)
                </article-title><source>Zookeys</source><day>4</day><month>3</month><year>2013</year><volume>2013</volume><issue>275</issue><fpage>23</fpage><lpage>65</lpage><pub-id pub-id-type="doi">10.3897/zookeys.275.4571</pub-id></mixed-citation></tp:treatment-meta><tp:nomenclature><tp:taxon-name>
                        <tp:taxon-name-part taxon-name-part-type="genus">Dayao</tp:taxon-name-part>
                        <tp:taxon-name-part taxon-name-part-type="species">emeiensis</tp:taxon-name-part>
                    <object-id xmlns:xlink="http://www.w3.org/1999/xlink" xlink:type="simple">urn:lsid:zoobank.org:act:5647FE6D-0705-4361-8332-BD5ADF0A3D96</object-id>
								<object-id xmlns:xlink="http://www.w3.org/1999/xlink" xlink:type="simple">http://species-id.net/wiki/Dayao_emeiensis</object-id>
								</tp:taxon-name><tp:taxon-authority>Yin &amp; Li</tp:taxon-authority><tp:taxon-status xmlns:xlink="http://www.w3.org/1999/xlink" xlink:type="simple">sp. n.</tp:taxon-status><xref ref-type="fig" rid="F1">Figs 1A</xref><xref ref-type="fig" rid="F2">2</xref></tp:nomenclature><tp:treatment-sec sec-type="Type material "><title>Type material </title><p>(1 ♂, 1 ♀)<bold>.</bold> Holotype: ♂, labeled ‘CHINA: Sichuan, E’meishan City / E’mei Shan Mt., pass between / Xixiangchi and Yanwang Slope / <named-content xmlns:xlink="http://www.w3.org/1999/xlink" content-type="dwc:verbatimCoordinates" xlink:type="simple">29°33'28"N, 103°20'36"E</named-content>, 2200 m / (leaf litter, sifted), 2012.vii.23 / C. C. Dai, Z. Peng &amp; Z. W. Yin leg.’ (SNUC). Paratype: ♀, same label data as holotype (SNUC).
                    </p></tp:treatment-sec><tp:treatment-sec sec-type="Diagnosis"><title>Diagnosis.</title><p>Reddish brown; length 2.96; postgenae narrowed; antennomeres IX–XI enlarged, unmodified in both sexes; pronotum rounded at anterolateral margins; male with large metaventral processes; aedeagus with asymmetric median lobe.</p></tp:treatment-sec><tp:treatment-sec sec-type="Description"><title>Description.</title><p>Male (<xref ref-type="fig" rid="F1">Fig. 1A</xref>). Length 2.96–2.97. Head longer than wide, HL 0.73, HW 0.62; eyes each composed of about 25 facets. Antennal clubs as in <xref ref-type="fig" rid="F2">Fig. 2A</xref>. Pronotum (<xref ref-type="fig" rid="F2">Fig. 2B</xref>) about as long as wide, PL 0.64, PW 0.62, rounded at anterolateral margins. Elytra wider than long, EL 0.73, EW 1.06. Long metaventral processes with truncate apices (<xref ref-type="fig" rid="F2">Fig. 2C</xref>). Protrochanters and profemora simple (<xref ref-type="fig" rid="F2">Fig. 2D</xref>); protibiae with small apical projection (<xref ref-type="fig" rid="F2">Fig. 2E</xref>); mesotrochanters (<xref ref-type="fig" rid="F2">Fig. 2F</xref>) slightly protuberant at ventral margin; metatrochanters and metafemora simple (<xref ref-type="fig" rid="F2">Fig. 2G</xref>). Abdomen broad at base and narrowed apically, AL 0.86, AW 1.14. Sternite IX as in <xref ref-type="fig" rid="F2">Fig. 2H</xref>. Aedeagus length 0.46, with symmetric median lobe broad (<xref ref-type="fig" rid="F2">Figs 2I–K</xref>).
                    </p><p>Female. Similar to male in general; BL 2.97, HL 0.74, HW 0.59, PL 0.65, PW 0.62, EL 0.68, EW 1.06, AL 0.90, AW 1.19. Eyes each composed of about 15 facets. Antennae simple; metaventral processes absent,.</p></tp:treatment-sec><tp:treatment-sec sec-type="Comparative notes"><title>Comparative notes.</title><p>Males of the new species can be readily separated from those of the only known congener, <italic><tp:taxon-name>Dayao pengzhongi</tp:taxon-name></italic>, by the unmodified antennae, the pronotum lacking tufts of long golden setae near the anterior margin, the much larger metaventral processes, and the aedeagus has broader parameres. <italic><tp:taxon-name>Dayao pengzhongi</tp:taxon-name></italic> has <!--PageBreak-->modified antennomeres IX and pronotum, and the aedeagus has relatively much thinner parameres (<xref ref-type="bibr" rid="B10">Yin et al. 2011b</xref>: 51, figs 11–13).
                    </p></tp:treatment-sec><tp:treatment-sec sec-type="Distribution"><title>Distribution.</title><p>Southwest China: Sichuan.</p></tp:treatment-sec><tp:treatment-sec sec-type="Biology"><title>Biology.</title><p>Adults were collected by sifting leaf litter in a mixed forest.</p></tp:treatment-sec><tp:treatment-sec sec-type="Etymology"><title>Etymology.</title><p>The new species is named after the type locality, E’mei Shan Mountain.</p></tp:treatment-sec><tp:treatment-sec sec-type="Notes"><title>Notes. </title><p>A female specimen (in pcPH) from Nibashan Mt., (Daxiangling Mts., ca. 50 km. W E’meishan) has slightly greater body size, and has each eye composed of about 20 facets. An associated male from Nibashan is needed for species identification.</p><fig id="F1" position="float" orientation="portrait"><label>Figure 1.</label><caption><p>Male habitus of <italic><tp:taxon-name>Dayao emeiensis</tp:taxon-name></italic> (<bold>A</bold>) and <italic><tp:taxon-name>Labomimus fimbriatus</tp:taxon-name></italic> (<bold>B</bold>). Scales: 1.0 mm.</p></caption><graphic xmlns:xlink="http://www.w3.org/1999/xlink" xlink:href="ZooKeys-275-023-g001.jpg" position="float" orientation="portrait" xlink:type="simple"/></fig><fig id="F2" position="float" orientation="portrait"><label>Figure 2.</label><caption><p>Diagnostic features of <italic><tp:taxon-name>Dayao emeiensis</tp:taxon-name></italic> in male. <bold>A</bold> antenna <bold>B</bold> pronotum <bold>C</bold> median metaventral process, in lateral view <bold>D</bold> protrochanter and profemur <bold>E</bold> apical portion of protibia <bold>F</bold> mesotrochanter and mesofemur <bold>G</bold> metatrochanter and metafemur <bold>H</bold> sternite IX <bold>I</bold> aedeagus, in dorsal view <bold>J</bold> same, in lateral view <bold>K</bold> same, in ventral view. Scales (mm): <bold>A, B, D, F, G</bold> = 0.3; <bold>C, I, J, K</bold> = 0.2; <bold>H</bold> = 0.1; <bold>E</bold> = 0.05.</p></caption><graphic xmlns:xlink="http://www.w3.org/1999/xlink" xlink:href="ZooKeys-275-023-g002.jpg" position="float" orientation="portrait" xlink:type="simple"/></fig></tp:treatment-sec><ref-list><ref id="B10"><mixed-citation xmlns:xlink="http://www.w3.org/1999/xlink" xlink:type="simple"><person-group><name name-style="western"><surname>Yin</surname><given-names>ZW</given-names></name><name name-style="western"><surname>Li</surname><given-names>LZ</given-names></name><name name-style="western"><surname>Zhao</surname><given-names>MJ</given-names></name></person-group> (<year>2011b</year>)<article-title> <italic>Dayao</italic> gen. n. of the subtribe Tyrina (Coleoptera, Staphylinidae, Pselaphinae) from South China.</article-title><source>Zookeys </source><volume>141</volume>: <fpage>45</fpage>-<lpage>52</lpage>. doi: <ext-link ext-link-type="uri" xlink:href="http://dx.doi.org/10.3897/zookeys.141.1948" xlink:type="simple">10.3897/zookeys.141.1948</ext-link></mixed-citation></ref></ref-list></tp:taxon-treatment>
