# Supplementary material for: Further studies on the Pselaphodes complex of genera from China (Coleoptera, Staphylinidae, Pselaphinae)
Source: Zookeys. 2013 Mar 4;(275):23–65. doi: 10.3897/zookeys.275.4571 (PMC3677326; doi:10.3897/zookeys.275.4571)
Supplement: XML Treatment for Labomimus fimbriatus [file zookeys.275.4571-treatment2.xml]

<!DOCTYPE tp:taxon-treatment
  PUBLIC "-//TaxonX//DTD Taxonomic Treatment Publishing DTD v0 20100105//EN" "tax-treatment-NSO.dtd">
<tp:taxon-treatment xmlns:tp="http://www.plazi.org/taxpub"><tp:treatment-meta><mixed-citation publication-type="journal"><person-group><name><surname>Yin</surname><given-names>Zi-Wei</given-names></name><name><surname>Hlaváč</surname><given-names>Peter</given-names></name><name><surname>Li</surname><given-names>Li-Zhen</given-names></name></person-group><article-title>Further studies on the 
                    <italic>Pselaphodes</italic> complex of genera from China (Coleoptera, Staphylinidae, Pselaphinae)
                </article-title><source>Zookeys</source><day>4</day><month>3</month><year>2013</year><volume>2013</volume><issue>275</issue><fpage>23</fpage><lpage>65</lpage><pub-id pub-id-type="doi">10.3897/zookeys.275.4571</pub-id></mixed-citation></tp:treatment-meta><tp:nomenclature><tp:taxon-name>
                        <tp:taxon-name-part taxon-name-part-type="genus">Labomimus</tp:taxon-name-part>
                        <tp:taxon-name-part taxon-name-part-type="species">fimbriatus</tp:taxon-name-part>
                    <object-id xmlns:xlink="http://www.w3.org/1999/xlink" xlink:type="simple">urn:lsid:zoobank.org:act:2A8B615E-D062-4CEE-BA60-58D81342A3C1</object-id>
								<object-id xmlns:xlink="http://www.w3.org/1999/xlink" xlink:type="simple">http://species-id.net/wiki/Labomimus_fimbriatus</object-id>
								</tp:taxon-name><tp:taxon-authority>Yin &amp; Hlaváč</tp:taxon-authority><tp:taxon-status xmlns:xlink="http://www.w3.org/1999/xlink" xlink:type="simple">sp. n.</tp:taxon-status><xref ref-type="fig" rid="F1">Figs 1B</xref><xref ref-type="fig" rid="F3">3</xref></tp:nomenclature><tp:treatment-sec sec-type="Type material"><title>Type material</title><p>(7 ♂♂, 6 ♀♀)<bold>.</bold> Holotype: ♂, labeled ‘CHINA: Yunnan, Lushui County / Pianma Town, Gaoligongshan Mt. / <named-content xmlns:xlink="http://www.w3.org/1999/xlink" content-type="dwc:verbatimCoordinates" xlink:type="simple">25°58'46"N, 98°40'33"E</named-content>, 3000 m, / (mixed leaf litter, sifted) / 2012.vi.24, Liang Tang leg. (SNUC). Paratypes: 1 ♂, same label data as holotype (SNUC); 2 ♂, 3 ♀♀, labeled ‘CHINA: Yunnan [CH07-24], Nujiang / Lisu Aut. Pref., Gaoligong Shan, valley 18 / km W Gongshan, 3020 m, <named-content xmlns:xlink="http://www.w3.org/1999/xlink" content-type="dwc:verbatimCoordinates" xlink:type="simple">27°47'54"N, 98°30'13"E</named-content>, mixed forest, litter, moss, / wood sifted, 7.VI.2007, M. Schülke’ (pcMS, SNUC); 1 ♀, CHINA: <!--PageBreak-->Yunnan [CH07-26], Nujiang / Lisu Aut. Pref., Gaoligong Shan, pass 21 / km NW Liuku, 3150 m, <named-content xmlns:xlink="http://www.w3.org/1999/xlink" content-type="dwc:verbatimCoordinates" xlink:type="simple">25°58'22"N, 98°41'00"E</named-content>, bamboo with shrubs, litter / sifted, 9.VI.2007, M. Schülke’ (pcMS); 1 ♀, same label data, except ‘<named-content xmlns:xlink="http://www.w3.org/1999/xlink" content-type="dwc:verbatimCoordinates" xlink:type="simple">25°58'49"N, 98°41'48"E</named-content>’ (SNUC); 1 ♂, labeled ‘CHINA: Yunnan, Nujiang Lisu Pref., / Gaoligong Shan, “Cloud pass”, / 21 km NW Liuku, <named-content xmlns:xlink="http://www.w3.org/1999/xlink" content-type="dwc:verbatimCoordinates" xlink:type="simple">25°58'21"N, 98°41'01"E</named-content>, 3150 m, shrubs &amp; / bamboo, litter sifted, 3.IX.2009, leg. M. Schülke [CH09-22a]’ (SNUC); 1 ♂, 1 ♀, same label data, except ‘2.IX.2009 D. W. Wrase [22A]’ (SNUC); 1 ♂, labeled ‘CHINA (Yunnan) / Nujiang Lisu <!--PageBreak-->Aut. Pref., / Gaoligong Shan, creek valley / 20 km NW Liuku, 3000 m, / <named-content xmlns:xlink="http://www.w3.org/1999/xlink" content-type="dwc:verbatimCoordinates" xlink:type="simple">25°58'49"N, 98°41'48"E</named-content> / (bamboo, shrub, litter sifted) / 9.VI.2007 D.W. Wrase [27]’ (pcMS).
                    </p></tp:treatment-sec><tp:treatment-sec sec-type="Diagnosis"><title>Diagnosis.</title><p>Reddish brown; length 3.47–3.77; postgenae rounded laterally; antennomeres IX–XI enlarged; IX modified in male; pronotum roundly expanded at anterolateral margins; male with long curved metaventral processes; metacoxae simple; aedeagus with symmetric median lobe.</p></tp:treatment-sec><tp:treatment-sec sec-type="Description"><title>Description.</title><p>Male (<xref ref-type="fig" rid="F1">Fig. 1B</xref>). Length 3.52–3.77. Head slightly longer than wide, HL 0.70–0.72, HW 0.60–0.65; eyes each composed of about 30 facets. Antennal clubs as in <xref ref-type="fig" rid="F3">Fig. 3A</xref>. Pronotum (<xref ref-type="fig" rid="F3">Fig. 3B</xref>) slightly longer than wide, PL 0.70–0.71, PW 0.65–0.69, roundly expanded at anterolateral margins. Elytra wider than long, EL 0.87–0.92, EW 1.22–1.26. Metaventral processes (<xref ref-type="fig" rid="F3">Fig. 3C</xref>) long, curved anteriorly at apices. Procoxae, protrochanters and profemora spinose at ventral margin (<xref ref-type="fig" rid="F3">Fig. 3D</xref>), protibiae with distinct triangular apical projection (<xref ref-type="fig" rid="F3">Fig. 3E</xref>); mesotrochanters with large ventral spine, mesofemora roundly broadened ventrally (<xref ref-type="fig" rid="F3">Fig. 3F</xref>), mesotibiae with small apical tubercle (<xref ref-type="fig" rid="F3">Fig. 3G</xref>); metatrochanters and metafemora (<xref ref-type="fig" rid="F3">Fig. 3H</xref>) simple, metatibiae with setose tuft near apices (<xref ref-type="fig" rid="F3">Fig. 3I</xref>). Abdomen broad at base and narrowed apically, AL 1.25–1.42, AW 1.29–1.37. Sternite IX as in <xref ref-type="fig" rid="F3">Fig. 3J</xref>. Aedeagus length 0.75, with symmetric median lobe (<xref ref-type="fig" rid="F3">Figs 3K–M</xref>).
                    </p><p>Female. Similar to male in general; BL 3.47–3.65, HL 0.73–0.76, HW 0.62–0.63, PL 0.70–0.72, PW 0.64–0.65, EL 0.74–0.75, EW 1.25–1.32, AL 1.30–1.42, AW 1.37–1.47. Eyes each composed of about 30 facets. Antennae not modified; metaventral processes absent.</p></tp:treatment-sec><tp:treatment-sec sec-type="Comparative notes"><title>Comparative notes.</title><p>This species is close to <italic><tp:taxon-name>Labomimus jizuensis</tp:taxon-name></italic> and <italic><tp:taxon-name>Labomimus simplicipalpus</tp:taxon-name></italic> (both described below) in sharing similar modifications of the antennae and legs. <italic><tp:taxon-name>Labomimus fimbriatus</tp:taxon-name></italic> and <italic><tp:taxon-name>Labomimus simplicipalpus</tp:taxon-name></italic> share a symmetric aedeagal median lobe. The two species can be separated by the larger size, nearly symmetric antennomeres X, and more slender aedeagus in <italic><tp:taxon-name>Labomimus fimbriatus</tp:taxon-name></italic>, while <italic><tp:taxon-name>Labomimus simplicipalpus</tp:taxon-name></italic> is much smaller in size, has strongly asymmetric antennomeres X, and the aedeagus is more robust. <italic><tp:taxon-name>Labomimus jizuensis</tp:taxon-name></italic> can be separated from both former species by the clearly asymmetric aedeagal median lobe.
                    </p></tp:treatment-sec><tp:treatment-sec sec-type="Distribution"><title>Distribution.</title><p>Southwest China: Yunnan.</p></tp:treatment-sec><tp:treatment-sec sec-type="Biology"><title>Biology.</title><p>Adults were commonly sifted from mixed leaf litter in shrubs and forests and are abundant in litter from appropriate habitats.</p></tp:treatment-sec><tp:treatment-sec sec-type="Etymology"><title>Etymology.</title><p>The Latin word ‘<italic>fimbriatus</italic>’ means ‘having a fringe, fringed’, referring to the fringed apical portion of the metatibiae of the new species.
                    </p><fig id="F3" position="float" orientation="portrait"><label>Figure 3.</label><caption><p>Diagnostic features of <italic><tp:taxon-name>Labomimus fimbriatus</tp:taxon-name></italic> in male. <bold>A</bold> antenna <bold>B</bold> pronotum <bold>C</bold> median metaventral process, in lateral view <bold>D</bold> procoxa, protrochanter and profemur <bold>E</bold> apical portion of protibia <bold>F</bold> mesotrochanter and mesofemur G apical portion of mesotibia <bold>H</bold> metatrochanter and metafemur <bold>I</bold> apical portion of metatibia <bold>J</bold> sternite IX <bold>K</bold> aedeagus, in dorsal view <bold>L</bold> same, in lateral view <bold>M</bold> same, in ventral view. Scales (mm): <bold>A, B, C, D, F, H, I, K, L, M</bold> = 0.3; <bold>J</bold> = 0.1; <bold>E, G</bold> = 0.05.</p></caption><graphic xmlns:xlink="http://www.w3.org/1999/xlink" xlink:href="ZooKeys-275-023-g003.jpg" position="float" orientation="portrait" xlink:type="simple"/></fig></tp:treatment-sec><tp:treatment-sec><!--Section generated to contain objects referenced in tp:taxon-treatment.--><fig id="F1" position="float" orientation="portrait"><label>Figure 1.</label><caption><p>Male habitus of <italic><tp:taxon-name>Dayao emeiensis</tp:taxon-name></italic> (<bold>A</bold>) and <italic><tp:taxon-name>Labomimus fimbriatus</tp:taxon-name></italic> (<bold>B</bold>). Scales: 1.0 mm.</p></caption><graphic xmlns:xlink="http://www.w3.org/1999/xlink" xlink:href="ZooKeys-275-023-g001.jpg" position="float" orientation="portrait" xlink:type="simple"/></fig></tp:treatment-sec></tp:taxon-treatment>
