# Supplementary material for: Further studies on the Pselaphodes complex of genera from China (Coleoptera, Staphylinidae, Pselaphinae)
Source: Zookeys. 2013 Mar 4;(275):23–65. doi: 10.3897/zookeys.275.4571 (PMC3677326; doi:10.3897/zookeys.275.4571)
Supplement: XML Treatment for Labomimus jizuensis [file zookeys.275.4571-treatment3.xml]

<!DOCTYPE tp:taxon-treatment
  PUBLIC "-//TaxonX//DTD Taxonomic Treatment Publishing DTD v0 20100105//EN" "tax-treatment-NSO.dtd">
<tp:taxon-treatment xmlns:tp="http://www.plazi.org/taxpub"><tp:treatment-meta><mixed-citation publication-type="journal"><person-group><name><surname>Yin</surname><given-names>Zi-Wei</given-names></name><name><surname>Hlaváč</surname><given-names>Peter</given-names></name><name><surname>Li</surname><given-names>Li-Zhen</given-names></name></person-group><article-title>Further studies on the 
                    <italic>Pselaphodes</italic> complex of genera from China (Coleoptera, Staphylinidae, Pselaphinae)
                </article-title><source>Zookeys</source><day>4</day><month>3</month><year>2013</year><volume>2013</volume><issue>275</issue><fpage>23</fpage><lpage>65</lpage><pub-id pub-id-type="doi">10.3897/zookeys.275.4571</pub-id></mixed-citation></tp:treatment-meta><tp:nomenclature><tp:taxon-name>
                        <tp:taxon-name-part taxon-name-part-type="genus">Labomimus</tp:taxon-name-part>
                        <tp:taxon-name-part taxon-name-part-type="species">jizuensis</tp:taxon-name-part>
                    <object-id xmlns:xlink="http://www.w3.org/1999/xlink" xlink:type="simple">urn:lsid:zoobank.org:act:5A178599-49BF-4C09-8CB9-E45EE4CDA574</object-id>
								<object-id xmlns:xlink="http://www.w3.org/1999/xlink" xlink:type="simple">http://species-id.net/wiki/Labomimus_jizuensis</object-id>
								</tp:taxon-name><tp:taxon-authority>Yin &amp; Hlaváč</tp:taxon-authority><tp:taxon-status xmlns:xlink="http://www.w3.org/1999/xlink" xlink:type="simple">sp. n.</tp:taxon-status><xref ref-type="fig" rid="F4">Figs 4A</xref><xref ref-type="fig" rid="F5">5</xref></tp:nomenclature><tp:treatment-sec sec-type="Type material "><title>Type material </title><p>(3 ♂♂)<bold>.</bold> Holotype: ♂, labeled ‘CHINA: Yunnan / above Dali, 2700-2900 m / 14.IV.1999 / leg. W. SCHAWALLER’ (pcPH). Paratypes: 2 ♂♂, labeled <!--PageBreak-->‘CHINA (Yunnan) Dali Bai Aut. / Pref., Jizu ShaN, path to cable car, 37 km NE Dali / 2450 m, <named-content xmlns:xlink="http://www.w3.org/1999/xlink" content-type="dwc:verbatimCoordinates" xlink:type="simple">25°58'N, 100°23'E</named-content> / (mixed forest, litter, moss sifted) / 5.IX.2009 D.W. Wrase [29]’ (pcMS, SNUC).
                    </p></tp:treatment-sec><tp:treatment-sec sec-type="Diagnosis"><title>Diagnosis.</title><p>Reddish brown; length 3.54–3.64; postgenae rounded laterally; antennomeres IX–XI enlarged; IX–X modified in male; pronotum roundly expanded laterally at anterolateral margins; male with short metaventral processes; metacoxae simple; aedeagus with asymmetric median lobe.</p></tp:treatment-sec><tp:treatment-sec sec-type="Description"><title>Description.</title><p>Male (<xref ref-type="fig" rid="F4">Fig. 4A</xref>). Length 3.54–3.64. Head longer than wide, HL 0.76–0.80, HW 0.63–0.65; eyes each composed of about 40 facets. Antennal clubs as in <xref ref-type="fig" rid="F5">Fig. 5A</xref>. Pronotum (<xref ref-type="fig" rid="F5">Fig. 5B</xref>) slightly longer than wide, PL 0. 0.73–0.76, PW 0.69–0.71, roundly expanded laterally at anterolateral margins. Elytra wider than long, EL 0.93–0.94, EW 1.29–1.31. Metaventral processes (<xref ref-type="fig" rid="F5">Fig. 5C</xref>) short, truncate apically. Procoxae, protrochanters and profemora spinose at ventral margin (<xref ref-type="fig" rid="F5">Fig. 5D</xref>), protibiae with distinct triangular apical projection (<xref ref-type="fig" rid="F5">Fig. 5E</xref>); mesotrochanters with small ventral spine, mesofemora broadly thickened ventrally (<xref ref-type="fig" rid="F5">Fig. 5F</xref>), mesotibiae with small apical tubercle (<xref ref-type="fig" rid="F5">Fig. 5G</xref>); metatrochanters and metafemora (<xref ref-type="fig" rid="F5">Fig. 5H</xref>) simple, metatibiae with setose tuft near apices (<xref ref-type="fig" rid="F5">Fig. 5I</xref>). <!--PageBreak-->Abdomen broad at base and narrowed apically, AL 1.12–1.14, AW 1.32–1.38. Sternite IX as in <xref ref-type="fig" rid="F3">Fig. 3J</xref>. Aedeagus length 0.57, with asymmetric median lobe (<xref ref-type="fig" rid="F5">Figs 5K–M</xref>).
                    </p><p>Female. Unknown.</p></tp:treatment-sec><tp:treatment-sec sec-type="Comparative notes"><title>Comparative notes.</title><p><italic><tp:taxon-name>Labomimus jizuensis</tp:taxon-name></italic> is closely allied to <italic><tp:taxon-name>Labomimus fimbriatus</tp:taxon-name></italic> and <italic><tp:taxon-name>Labomimus simplicipalpus</tp:taxon-name></italic> as discussed above, it can be readily separated from both species by the clearly asymmetric aedeagal median lobe.
                    </p></tp:treatment-sec><tp:treatment-sec sec-type="Distribution"><title>Distribution.</title><p>Southwest China: Yunnan.</p></tp:treatment-sec><tp:treatment-sec sec-type="Biology"><title>Biology.</title><p>Individuals were collected by sifting litter and moss in mixed forests.</p></tp:treatment-sec><tp:treatment-sec sec-type="Etymology"><title>Etymology.</title><p>The new species is named after the locality where the two paratypes were collected, Jizushan Mountain.</p><fig id="F4" position="float" orientation="portrait"><label>Figure 4.</label><caption><p>Male habitus of <italic><tp:taxon-name>Labomimus jizuensis</tp:taxon-name></italic> (<bold>A</bold>) and <italic><tp:taxon-name>Labomimus sichuanicus</tp:taxon-name></italic> (<bold>B</bold>). Scales: 1.0 mm.</p></caption><graphic xmlns:xlink="http://www.w3.org/1999/xlink" xlink:href="ZooKeys-275-023-g004.jpg" position="float" orientation="portrait" xlink:type="simple"/></fig><fig id="F5" position="float" orientation="portrait"><label>Figure 5.</label><caption><p>Diagnostic features of <italic><tp:taxon-name>Labomimus jizuensis</tp:taxon-name></italic> in male. <bold>A</bold> antenna <bold>B</bold> pronotum <bold>C</bold> median metaventral process, in lateral view <bold>D</bold> procoxa, protrochanter and profemur <bold>E</bold> apical portion of protibia <bold>F</bold> mesotrochanter and mesofemur G apical portion of mesotibia <bold>H</bold> metatrochanter and metafemur <bold>I</bold> apical portion of metatibia <bold>J</bold> sternite IX <bold>K</bold> aedeagus, in dorsal view <bold>L</bold> same, in lateral view <bold>M</bold> same, in ventral view. Scales (mm): <bold>A, B, C, D, F, H</bold> = 0.3; <bold>I, K, L, M</bold> =0.2; <bold>J</bold> = 0.1; <bold>E, G</bold> = 0.05.</p></caption><graphic xmlns:xlink="http://www.w3.org/1999/xlink" xlink:href="ZooKeys-275-023-g005.jpg" position="float" orientation="portrait" xlink:type="simple"/></fig><!--PageBreak--></tp:treatment-sec><tp:treatment-sec><!--Section generated to contain objects referenced in tp:taxon-treatment.--><fig id="F3" position="float" orientation="portrait"><label>Figure 3.</label><caption><p>Diagnostic features of <italic><tp:taxon-name>Labomimus fimbriatus</tp:taxon-name></italic> in male. <bold>A</bold> antenna <bold>B</bold> pronotum <bold>C</bold> median metaventral process, in lateral view <bold>D</bold> procoxa, protrochanter and profemur <bold>E</bold> apical portion of protibia <bold>F</bold> mesotrochanter and mesofemur G apical portion of mesotibia <bold>H</bold> metatrochanter and metafemur <bold>I</bold> apical portion of metatibia <bold>J</bold> sternite IX <bold>K</bold> aedeagus, in dorsal view <bold>L</bold> same, in lateral view <bold>M</bold> same, in ventral view. Scales (mm): <bold>A, B, C, D, F, H, I, K, L, M</bold> = 0.3; <bold>J</bold> = 0.1; <bold>E, G</bold> = 0.05.</p></caption><graphic xmlns:xlink="http://www.w3.org/1999/xlink" xlink:href="ZooKeys-275-023-g003.jpg" position="float" orientation="portrait" xlink:type="simple"/></fig></tp:treatment-sec></tp:taxon-treatment>
