# Supplementary material for: Further studies on the Pselaphodes complex of genera from China (Coleoptera, Staphylinidae, Pselaphinae)
Source: Zookeys. 2013 Mar 4;(275):23–65. doi: 10.3897/zookeys.275.4571 (PMC3677326; doi:10.3897/zookeys.275.4571)
Supplement: XML Treatment for Labomimus sichuanicus [file zookeys.275.4571-treatment4.xml]

<!DOCTYPE tp:taxon-treatment
  PUBLIC "-//TaxonX//DTD Taxonomic Treatment Publishing DTD v0 20100105//EN" "tax-treatment-NSO.dtd">
<tp:taxon-treatment xmlns:tp="http://www.plazi.org/taxpub"><tp:treatment-meta><mixed-citation publication-type="journal"><person-group><name><surname>Yin</surname><given-names>Zi-Wei</given-names></name><name><surname>Hlaváč</surname><given-names>Peter</given-names></name><name><surname>Li</surname><given-names>Li-Zhen</given-names></name></person-group><article-title>Further studies on the 
                    <italic>Pselaphodes</italic> complex of genera from China (Coleoptera, Staphylinidae, Pselaphinae)
                </article-title><source>Zookeys</source><day>4</day><month>3</month><year>2013</year><volume>2013</volume><issue>275</issue><fpage>23</fpage><lpage>65</lpage><pub-id pub-id-type="doi">10.3897/zookeys.275.4571</pub-id></mixed-citation></tp:treatment-meta><tp:nomenclature><tp:taxon-name>
                        <tp:taxon-name-part taxon-name-part-type="genus">Labomimus</tp:taxon-name-part>
                        <tp:taxon-name-part taxon-name-part-type="species">sichuanicus</tp:taxon-name-part>
                    <object-id xmlns:xlink="http://www.w3.org/1999/xlink" xlink:type="simple">http://species-id.net/wiki/Labomimus_sichuanicus</object-id>
								</tp:taxon-name><tp:taxon-authority>Hlaváč, Nomura &amp; Zhou</tp:taxon-authority><xref ref-type="fig" rid="F4">Figs 4B</xref><xref ref-type="fig" rid="F6">6</xref><tp:nomenclature-citation-list><tp:nomenclature-citation><tp:taxon-name>Labomimus sichuanicus</tp:taxon-name><comment> Hlaváč, Nomura &amp; Zhou, 2000: 149. Type locality: Qingchengshan Mountain, Sichuan, Southwest China.</comment></tp:nomenclature-citation></tp:nomenclature-citation-list></tp:nomenclature><tp:treatment-sec sec-type="Type material examined"><title>Type material examined.</title><p>Paratype: ♂ [with aedeagus, tergite VIII and sternite VIII dissected, preserved in Canada balsam on a plastic plate pinned under the specimen], labeled ‘Wolong (1,770-1,790 m) / Wenchuan Xian / Sichuan Prov. // SE-China [should be SW-China] / 24.xi.1996, S. Nomura leg. // PARATYPE [blue] / <italic><tp:taxon-name>Labomimus sichuanicus</tp:taxon-name></italic> / Hlaváč, Nomura et Zhou’ (NSMT).
                    </p></tp:treatment-sec><tp:treatment-sec sec-type="Other material examined"><title>Other material examined</title><p>(5 ♂♂, 10 ♀♀)<bold>.</bold> 3 ♂♂, 9 ♀♀, labeled ‘CHINA: Sichuan, Dujiangyan City / Qingchengshan Mt., pass near / Baiyun Temple, <named-content xmlns:xlink="http://www.w3.org/1999/xlink" content-type="dwc:verbatimCoordinates" xlink:type="simple">30°56'55"N, 103°28'28"E</named-content>, 1650 m (bamboo / leaf, dead wood, sifted), 2012.vii.27 / C. C. Dai, Z. Peng &amp; Z. W. Yin leg.’. 2 ♂♂, 1 ♀, same label data, except ‘1700 m’ (all SNUC).
                    </p></tp:treatment-sec><tp:treatment-sec sec-type="Diagnosis"><title>Diagnosis.</title><p>Reddish brown; length 3.40–3.69; postgenae broadly expanded laterally; antennomeres IX–XI enlarged, simple in both sexes; pronotum rounded at anterolateral margins; male with short metaventral processes; metacoxae spinose ventrally; aedeagus with asymmetric median lobe.</p></tp:treatment-sec><tp:treatment-sec sec-type="Redescription"><title>Redescription.</title><p>Male (<xref ref-type="fig" rid="F4">Fig. 4B</xref>). Length 3.40–3.50. Head longer than wide, HL 0.86–0.87, HW 0.68–0.72; eyes each composed of about 35 facets. Antennal clubs as in <xref ref-type="fig" rid="F6">Fig. 6A</xref>. Pronotum (<xref ref-type="fig" rid="F6">Fig. 6B</xref>) slightly longer than wide, PL 0.76–0.83, PW 0.74–0.75, rounded at anterolateral margins. Elytra wider than long, EL 0.86–0.87, EW 1.23–1.25. Metaventral processes very short (<xref ref-type="fig" rid="F6">Fig. 6C</xref>). Protrochanters and profemora simple (<xref ref-type="fig" rid="F6">Fig. 6D</xref>), protibiae with tiny apical spur (<xref ref-type="fig" rid="F6">Fig. 6E</xref>); mesotrochanters with small ventral spine, mesofemora simple (<xref ref-type="fig" rid="F6">Fig. 6F</xref>); metacoxae with short ventral protuberance, metatrochanters and metafemora simple (<xref ref-type="fig" rid="F6">Fig. 6G</xref>). Abdomen broad at base and narrowed apically, AL 0.92–0.93, AW 1.31–1.38. Sternite IX as in <xref ref-type="fig" rid="F6">Fig. 6H</xref>. Aedeagus length 0.55, with asymmetric median lobe elongate (<xref ref-type="fig" rid="F3">Figs 3I–K</xref>).
                    </p><p>Female. Similar to male in general; BL 3.59–3.69, HL 0.87–0.89, HW 0.64–0.70, PL 0.77–0.81, PW 0.73–0.77, EL 0.82–0.83, EW 1.32–1.34, AL 1.13–1.16, AW 1.43–1.47. Eyes each composed of about 28 facets. Metaventral processes absent.</p></tp:treatment-sec><tp:treatment-sec sec-type="Comparative notes"><title>Comparative notes.</title><p>This species is placed in the same group as <italic><tp:taxon-name>Labomimus shibatai</tp:taxon-name></italic> Sawada, <italic><tp:taxon-name>Labomimus dabashanus</tp:taxon-name></italic> Yin &amp; Li, and <italic><tp:taxon-name>Labomimus schuelkei</tp:taxon-name></italic> Yin &amp; Li by sharing the laterally expanded postgenae. <italic><tp:taxon-name>Labomimus sichuanicus</tp:taxon-name></italic> is closest to <italic><tp:taxon-name>Labomimus schuelkei</tp:taxon-name></italic> by sharing the postgenae being largely expanded laterally together with a thickened posterior margin, and the strongly elongate antennomeres V–VIII. The two species can be readily separated by the simple antennomeres IX–X, and the aedeagus with a much broader median lobe in <italic><tp:taxon-name>Labomimus sichuanicus</tp:taxon-name></italic>, while <italic><tp:taxon-name>Labomimus schuelkei</tp:taxon-name></italic> has strongly modified antennomeres IX–X, and the aedeagal median lobe is strongly narrowed dorsoventrally.
                    </p></tp:treatment-sec><tp:treatment-sec sec-type="Distribution"><title>Distribution.</title><p>Southwest China: Sichuan.</p><!--PageBreak--></tp:treatment-sec><tp:treatment-sec sec-type="Biology"><title>Biology.</title><p>Individuals were sifted from mixed broad-leaved and bamboo leaf litter in a bush.</p></tp:treatment-sec><tp:treatment-sec sec-type="Remarks"><title>Remarks.</title><p>This species was described from three males and two females from Qingchengshan Mountain (type locality) and Wolong Natural Reserve of the Sichuan Province. The holotype and paratypes preserved in the Institute of Zoology, Academia Sinica, Beijing cannot be located at this time (Zhou per. comm.). The descriptions and illustrations provided by <xref ref-type="bibr" rid="B3">Hlaváč et al. (2000</xref>: 150) as well as a comparison with a paratype housed in NSMT leave no doubt that the material listed above is conspecific with the holotype.</p><fig id="F6" position="float" orientation="portrait"><label>Figure 6.</label><caption><p>Diagnostic features of <italic><tp:taxon-name>Labomimus sichuanicus</tp:taxon-name></italic> in male. <bold>A</bold> antenna <bold>B</bold> pronotum <bold>C</bold> median metaventral process, in lateral view <bold>D</bold> protrochanter and profemur <bold>E</bold> apical portion of protibia <bold>F</bold> mesotrochanter and mesofemur <bold>G</bold> metacoxa, metatrochanter and metafemur <bold>H</bold> sternite IX <bold>I</bold> aedeagus, in dorsal view <bold>J</bold> same, in lateral view <bold>K</bold> same, in ventral view. Scales (mm): <bold>A, B, D, F, G</bold> = 0.3; <bold>C, I, J, K</bold> = 0.2; <bold>H</bold> = 0.1; <bold>E</bold> = 0.05.</p></caption><graphic xmlns:xlink="http://www.w3.org/1999/xlink" xlink:href="ZooKeys-275-023-g006.jpg" position="float" orientation="portrait" xlink:type="simple"/></fig><!--PageBreak--></tp:treatment-sec><tp:treatment-sec><!--Section generated to contain objects referenced in tp:taxon-treatment.--><fig id="F4" position="float" orientation="portrait"><label>Figure 4.</label><caption><p>Male habitus of <italic><tp:taxon-name>Labomimus jizuensis</tp:taxon-name></italic> (<bold>A</bold>) and <italic><tp:taxon-name>Labomimus sichuanicus</tp:taxon-name></italic> (<bold>B</bold>). Scales: 1.0 mm.</p></caption><graphic xmlns:xlink="http://www.w3.org/1999/xlink" xlink:href="ZooKeys-275-023-g004.jpg" position="float" orientation="portrait" xlink:type="simple"/></fig><fig id="F3" position="float" orientation="portrait"><label>Figure 3.</label><caption><p>Diagnostic features of <italic><tp:taxon-name>Labomimus fimbriatus</tp:taxon-name></italic> in male. <bold>A</bold> antenna <bold>B</bold> pronotum <bold>C</bold> median metaventral process, in lateral view <bold>D</bold> procoxa, protrochanter and profemur <bold>E</bold> apical portion of protibia <bold>F</bold> mesotrochanter and mesofemur G apical portion of mesotibia <bold>H</bold> metatrochanter and metafemur <bold>I</bold> apical portion of metatibia <bold>J</bold> sternite IX <bold>K</bold> aedeagus, in dorsal view <bold>L</bold> same, in lateral view <bold>M</bold> same, in ventral view. Scales (mm): <bold>A, B, C, D, F, H, I, K, L, M</bold> = 0.3; <bold>J</bold> = 0.1; <bold>E, G</bold> = 0.05.</p></caption><graphic xmlns:xlink="http://www.w3.org/1999/xlink" xlink:href="ZooKeys-275-023-g003.jpg" position="float" orientation="portrait" xlink:type="simple"/></fig></tp:treatment-sec><ref-list><ref id="B3"><mixed-citation xmlns:xlink="http://www.w3.org/1999/xlink" xlink:type="simple"><person-group><name name-style="western"><surname>Hlaváč</surname><given-names>P</given-names></name><name name-style="western"><surname>Nomura</surname><given-names>S</given-names></name><name name-style="western"><surname>Zhou</surname><given-names>HZ</given-names></name></person-group> (<year>2000</year>)<article-title> Two new species of the genus <italic>Labomimus</italic> from China (Coleoptera: Staphylinidae: Pselaphinae).</article-title><source>Species Diversity </source><volume>5</volume>: <fpage>149</fpage>-<lpage>153</lpage>.</mixed-citation></ref></ref-list></tp:taxon-treatment>
