# Supplementary material for: Further studies on the Pselaphodes complex of genera from China (Coleoptera, Staphylinidae, Pselaphinae)
Source: Zookeys. 2013 Mar 4;(275):23–65. doi: 10.3897/zookeys.275.4571 (PMC3677326; doi:10.3897/zookeys.275.4571)
Supplement: XML Treatment for Labomimus simplicipalpus [file zookeys.275.4571-treatment5.xml]

<!DOCTYPE tp:taxon-treatment
  PUBLIC "-//TaxonX//DTD Taxonomic Treatment Publishing DTD v0 20100105//EN" "tax-treatment-NSO.dtd">
<tp:taxon-treatment xmlns:tp="http://www.plazi.org/taxpub"><tp:treatment-meta><mixed-citation publication-type="journal"><person-group><name><surname>Yin</surname><given-names>Zi-Wei</given-names></name><name><surname>Hlaváč</surname><given-names>Peter</given-names></name><name><surname>Li</surname><given-names>Li-Zhen</given-names></name></person-group><article-title>Further studies on the 
                    <italic>Pselaphodes</italic> complex of genera from China (Coleoptera, Staphylinidae, Pselaphinae)
                </article-title><source>Zookeys</source><day>4</day><month>3</month><year>2013</year><volume>2013</volume><issue>275</issue><fpage>23</fpage><lpage>65</lpage><pub-id pub-id-type="doi">10.3897/zookeys.275.4571</pub-id></mixed-citation></tp:treatment-meta><tp:nomenclature><tp:taxon-name>
                        <tp:taxon-name-part taxon-name-part-type="genus">Labomimus</tp:taxon-name-part>
                        <tp:taxon-name-part taxon-name-part-type="species">simplicipalpus</tp:taxon-name-part>
                    <object-id xmlns:xlink="http://www.w3.org/1999/xlink" xlink:type="simple">urn:lsid:zoobank.org:act:52556982-D4CF-45B5-9A08-BA9EFFE642A2</object-id>
								<object-id xmlns:xlink="http://www.w3.org/1999/xlink" xlink:type="simple">http://species-id.net/wiki/Labomimus_simplicipalpus</object-id>
								</tp:taxon-name><tp:taxon-authority>Yin &amp; Hlaváč</tp:taxon-authority><tp:taxon-status xmlns:xlink="http://www.w3.org/1999/xlink" xlink:type="simple">sp. n.</tp:taxon-status><xref ref-type="fig" rid="F7">Figs 7A</xref><xref ref-type="fig" rid="F8">8</xref></tp:nomenclature><tp:treatment-sec sec-type="Type material"><title>Type material</title><p>(1 ♂)<bold>.</bold> Holotype: ♂, labeled ‘CHINA: Sichuan, Luding County / Hailuogou N. R., <named-content xmlns:xlink="http://www.w3.org/1999/xlink" content-type="dwc:verbatimCoordinates" xlink:type="simple">28°35'47"N, 102°03'05"E</named-content>, 2200–2300 m / (mixed leaf litter, sifted) / 2006.vii.27, Hu &amp; Tang leg.’ (SNUC).
                    </p></tp:treatment-sec><tp:treatment-sec sec-type="Diagnosis"><title>Diagnosis.</title><p>Reddish brown; length 3.00; postgenae rounded laterally; antennomeres IX–XI enlarged; IX–X modified in male; pronotum roundly expanded laterally; male with long metaventral processes; metacoxae simple; aedeagus with symmetric median lobe.</p></tp:treatment-sec><tp:treatment-sec sec-type="Description"><title>Description.</title><p>Male (<xref ref-type="fig" rid="F7">Fig. 7A</xref>). Length 3.00. Head slightly longer than wide, HL 0.65, HW 0.59; eyes each composed of about 40 facets. Antennal clubs as in <xref ref-type="fig" rid="F8">Fig. 8A</xref>. Prono<!--PageBreak-->tum (<xref ref-type="fig" rid="F8">Fig. 8B</xref>) slightly longer than wide, PL 0.61, PW 0.59, roundly expanded laterally. Elytra wider than long, EL 0.81, EW 1.06. Metaventral processes (<xref ref-type="fig" rid="F8">Fig. 8C</xref>) long, broadened and truncate at apices. Procoxae, protrochanters and profemora spinose at ventral margin (<xref ref-type="fig" rid="F8">Fig. 8D</xref>), protibiae with distinct triangular apical projection (<xref ref-type="fig" rid="F8">Fig. 8E</xref>); mesotrochanters with distinct ventral spine, mesofemora simple (<xref ref-type="fig" rid="F8">Fig. 8F</xref>), mesotibiae with small apical tubercle (<xref ref-type="fig" rid="F8">Fig. 8G</xref>); metatrochanters and metafemora (<xref ref-type="fig" rid="F8">Fig. 8H</xref>) simple, metatibiae with setose tuft near apices (<xref ref-type="fig" rid="F8">Fig. 8I</xref>). Abdomen broad at base and narrowed apically, AL 0.93, AW 1.06. Aedeagus length 0.45, with symmetric median lobe (<xref ref-type="fig" rid="F3">Figs 3J–L</xref>).
                    </p><p>Female. Unknown.</p><!--PageBreak--></tp:treatment-sec><tp:treatment-sec sec-type="Comparative notes"><title>Comparative notes.</title><p><italic><tp:taxon-name>Labomimus simplicipalpus</tp:taxon-name></italic> is closely related to <italic><tp:taxon-name>Labomimus fimbriatus</tp:taxon-name></italic> and <italic><tp:taxon-name>Labomimus jizuensis</tp:taxon-name></italic> as discussed above. The new species can be separated from <italic><tp:taxon-name>Labomimus jizuensis</tp:taxon-name></italic> by the symmetric aedeagal median lobe, from <italic><tp:taxon-name>Labomimus fimbriatus</tp:taxon-name></italic> by the smaller size, and the asymmetric antennomeres IX–X. The simple maxillary palpi of the new species are very unusual for <italic><tp:taxon-name>Labomimus</tp:taxon-name></italic>, and due to this the generic limit of <italic><tp:taxon-name>Labomimus</tp:taxon-name></italic> has to be expanded.
                    </p></tp:treatment-sec><tp:treatment-sec sec-type="Distribution"><title>Distribution.</title><p>Southwest China: Sichuan.</p></tp:treatment-sec><tp:treatment-sec sec-type="Biology"><title>Biology.</title><p>The single adult was collected from sifted mixed leaf litter in a forest.</p></tp:treatment-sec><tp:treatment-sec sec-type="Etymology"><title>Etymology.</title><p>The specific name refers to the simple maxillary palpi.</p><fig id="F7" position="float" orientation="portrait"><label>Figure 7.</label><caption><p>Male habitus of <italic><tp:taxon-name>Labomimus simplicipalpus</tp:taxon-name></italic> (<bold>A</bold>) and <italic><tp:taxon-name>Pselaphodes anhuianus</tp:taxon-name></italic> (<bold>B</bold>). Scales: 1.0 mm.</p></caption><graphic xmlns:xlink="http://www.w3.org/1999/xlink" xlink:href="ZooKeys-275-023-g007.jpg" position="float" orientation="portrait" xlink:type="simple"/></fig><fig id="F8" position="float" orientation="portrait"><label>Figure 8.</label><caption><p>Diagnostic features of <italic><tp:taxon-name>Labomimus simplicipalpus</tp:taxon-name></italic> in male. <bold>A</bold> antenna <bold>B</bold> pronotum <bold>C</bold> median metaventral process, in lateral view <bold>D</bold> procoxa, protrochanter and profemur <bold>E</bold> apical portion of protibia <bold>F</bold> mesotrochanter and mesofemur <bold>G</bold> apical portion of mesotibia <bold>H</bold> metatrochanter and metafemur <bold>I</bold> apical portion of metatibia <bold>J</bold> aedeagus, in dorsal view <bold>K</bold> same, in lateral view <bold>L</bold> same, in ventral view. Scales (mm): <bold>A, B, D, F, H</bold> = 0.3; <bold>C, J, K, L</bold> = 0.2; <bold>I</bold> = 0.1; <bold>E, G</bold> = 0.05.</p></caption><graphic xmlns:xlink="http://www.w3.org/1999/xlink" xlink:href="ZooKeys-275-023-g008.jpg" position="float" orientation="portrait" xlink:type="simple"/></fig></tp:treatment-sec><tp:treatment-sec><!--Section generated to contain objects referenced in tp:taxon-treatment.--><fig id="F3" position="float" orientation="portrait"><label>Figure 3.</label><caption><p>Diagnostic features of <italic><tp:taxon-name>Labomimus fimbriatus</tp:taxon-name></italic> in male. <bold>A</bold> antenna <bold>B</bold> pronotum <bold>C</bold> median metaventral process, in lateral view <bold>D</bold> procoxa, protrochanter and profemur <bold>E</bold> apical portion of protibia <bold>F</bold> mesotrochanter and mesofemur G apical portion of mesotibia <bold>H</bold> metatrochanter and metafemur <bold>I</bold> apical portion of metatibia <bold>J</bold> sternite IX <bold>K</bold> aedeagus, in dorsal view <bold>L</bold> same, in lateral view <bold>M</bold> same, in ventral view. Scales (mm): <bold>A, B, C, D, F, H, I, K, L, M</bold> = 0.3; <bold>J</bold> = 0.1; <bold>E, G</bold> = 0.05.</p></caption><graphic xmlns:xlink="http://www.w3.org/1999/xlink" xlink:href="ZooKeys-275-023-g003.jpg" position="float" orientation="portrait" xlink:type="simple"/></fig></tp:treatment-sec></tp:taxon-treatment>
