# Supplementary material for: Further studies on the Pselaphodes complex of genera from China (Coleoptera, Staphylinidae, Pselaphinae)
Source: Zookeys. 2013 Mar 4;(275):23–65. doi: 10.3897/zookeys.275.4571 (PMC3677326; doi:10.3897/zookeys.275.4571)
Supplement: XML Treatment for Labomimus venustus [file zookeys.275.4571-treatment7.xml]

<!DOCTYPE tp:taxon-treatment
  PUBLIC "-//TaxonX//DTD Taxonomic Treatment Publishing DTD v0 20100105//EN" "tax-treatment-NSO.dtd">
<tp:taxon-treatment xmlns:tp="http://www.plazi.org/taxpub"><tp:treatment-meta><mixed-citation publication-type="journal"><person-group><name><surname>Yin</surname><given-names>Zi-Wei</given-names></name><name><surname>Hlaváč</surname><given-names>Peter</given-names></name><name><surname>Li</surname><given-names>Li-Zhen</given-names></name></person-group><article-title>Further studies on the 
                    <italic>Pselaphodes</italic> complex of genera from China (Coleoptera, Staphylinidae, Pselaphinae)
                </article-title><source>Zookeys</source><day>4</day><month>3</month><year>2013</year><volume>2013</volume><issue>275</issue><fpage>23</fpage><lpage>65</lpage><pub-id pub-id-type="doi">10.3897/zookeys.275.4571</pub-id></mixed-citation></tp:treatment-meta><tp:nomenclature><tp:taxon-name>
                        <tp:taxon-name-part taxon-name-part-type="genus">Labomimus</tp:taxon-name-part>
                        <tp:taxon-name-part taxon-name-part-type="species">venustus</tp:taxon-name-part>
                    <object-id xmlns:xlink="http://www.w3.org/1999/xlink" xlink:type="simple">http://species-id.net/wiki/Labomimus_venustus</object-id>
								</tp:taxon-name><tp:taxon-authority>(Yin &amp; Li)</tp:taxon-authority><tp:taxon-status xmlns:xlink="http://www.w3.org/1999/xlink" xlink:type="simple">comb. n.</tp:taxon-status><tp:nomenclature-citation-list><tp:nomenclature-citation><tp:taxon-name>Pselaphodes venustus</tp:taxon-name><comment> Yin &amp; Li, 2012: 111. Type locality: Jizushan Mountain, Dali, Yunnan, Southwest China.</comment></tp:nomenclature-citation></tp:nomenclature-citation-list></tp:nomenclature><tp:treatment-sec sec-type="Type material examined"><title>Type material examined</title><p>(1 ♂, 1 ♀)<bold>.</bold> Holotype: ♂, labeled ‘CHINA (Yunnan) Dali Bai Aut. Pref., Jizu Shan, summit plateau, / 37 km NE Dali 3150 m, (mixed / forest, sifted from litter, moss) / <named-content xmlns:xlink="http://www.w3.org/1999/xlink" content-type="dwc:verbatimCoordinates" xlink:type="simple">25°58'30"N, 100°21'36"E</named-content> / 5.IX.2009 DW Wrase [28]’ (pcMS). Paratype: 1 ♀, same label data, except ‘leg. M. Schülke [CH09-28]’ (pcMS).
                    </p></tp:treatment-sec><tp:treatment-sec sec-type="Comments"><title>Comments.</title><p><italic><tp:taxon-name>Labomimus venustus</tp:taxon-name></italic> is here transferred to <italic><tp:taxon-name>Labomimus</tp:taxon-name></italic> based on the presence of a median metaventral fovea. This species is placed in the group with <italic><tp:taxon-name>Labomimus paratorus</tp:taxon-name></italic> Yin &amp; Li, <italic><tp:taxon-name>Labomimus tibialis</tp:taxon-name></italic> (Yin &amp; Li), and <italic><tp:taxon-name>Labomimus torus</tp:taxon-name></italic> (Yin, Li &amp; Zhao) based on the similar modifications of the male legs, and the strongly asymmetric aedeagal median lobe.
                    </p><!--PageBreak--></tp:treatment-sec></tp:taxon-treatment>
