# Supplementary material for: Further studies on the Pselaphodes complex of genera from China (Coleoptera, Staphylinidae, Pselaphinae)
Source: Zookeys. 2013 Mar 4;(275):23–65. doi: 10.3897/zookeys.275.4571 (PMC3677326; doi:10.3897/zookeys.275.4571)
Supplement: XML Treatment for Pselaphodes anhuianus [file zookeys.275.4571-treatment8.xml]

<!DOCTYPE tp:taxon-treatment
  PUBLIC "-//TaxonX//DTD Taxonomic Treatment Publishing DTD v0 20100105//EN" "tax-treatment-NSO.dtd">
<tp:taxon-treatment xmlns:tp="http://www.plazi.org/taxpub"><tp:treatment-meta><mixed-citation publication-type="journal"><person-group><name><surname>Yin</surname><given-names>Zi-Wei</given-names></name><name><surname>Hlaváč</surname><given-names>Peter</given-names></name><name><surname>Li</surname><given-names>Li-Zhen</given-names></name></person-group><article-title>Further studies on the 
                    <italic>Pselaphodes</italic> complex of genera from China (Coleoptera, Staphylinidae, Pselaphinae)
                </article-title><source>Zookeys</source><day>4</day><month>3</month><year>2013</year><volume>2013</volume><issue>275</issue><fpage>23</fpage><lpage>65</lpage><pub-id pub-id-type="doi">10.3897/zookeys.275.4571</pub-id></mixed-citation></tp:treatment-meta><tp:nomenclature><tp:taxon-name>
                                <tp:taxon-name-part taxon-name-part-type="genus">Pselaphodes</tp:taxon-name-part>
                                <tp:taxon-name-part taxon-name-part-type="species">anhuianus</tp:taxon-name-part>
                            <object-id xmlns:xlink="http://www.w3.org/1999/xlink" xlink:type="simple">urn:lsid:zoobank.org:act:5B56F0E8-5E75-4AFD-B3A9-AA27055E010D</object-id>
								<object-id xmlns:xlink="http://www.w3.org/1999/xlink" xlink:type="simple">http://species-id.net/wiki/Pselaphodes_anhuianus</object-id>
								</tp:taxon-name><tp:taxon-authority>Yin &amp; Li</tp:taxon-authority><tp:taxon-status xmlns:xlink="http://www.w3.org/1999/xlink" xlink:type="simple">sp. n.</tp:taxon-status><xref ref-type="fig" rid="F7">Figs 7B</xref><xref ref-type="fig" rid="F9">9</xref></tp:nomenclature><tp:treatment-sec sec-type="Type material"><title>Type material</title><p>(2 ♂♂, 1 ♀)<bold>.</bold> Holotype: ♂, labeled ‘CHINA: Anhui, Qianshan County / Tianzhu Shan National Park / <named-content xmlns:xlink="http://www.w3.org/1999/xlink" content-type="dwc:verbatimCoordinates" xlink:type="simple">30°43'56"N, 116°27'11"E</named-content>, 960 m / (mixed leaf litter, sifted) / 2006.iv.23, Hu &amp; Tang leg.’ (SNUC). Paratypes: 1 ♀, same label data <!--PageBreak-->as holotype (SNUC); 1 ♂, labeled ‘P. R. CHINA, Hubei, Dabieshan, <named-content xmlns:xlink="http://www.w3.org/1999/xlink" content-type="dwc:verbatimCoordinates" xlink:type="simple">31°06.013'N, 115°47.300'E</named-content> / 11–21.vi.2008, 640 m / sifting, V. Grebennikov (pcPH).
                            </p></tp:treatment-sec><tp:treatment-sec sec-type="Diagnosis"><title>Diagnosis.</title><p>Reddish brown; length 3.00–3.31; postgenae rounded laterally; antennomeres IX–XI enlarged; antennomeres IX modified in male; pronotum rounded at anterolateral margins; male with large metaventral processes; metacoxae simple; aedeagus with asymmetric median lobe.</p></tp:treatment-sec><tp:treatment-sec sec-type="Description"><title>Description.</title><p>Male (<xref ref-type="fig" rid="F7">Fig. 7B</xref>). Length 3.00–3.31. Head longer than wide, HL 0.66–0.72, HW 0.60–0.64; eyes each composed of about 50 facets. Antennal clubs as in <xref ref-type="fig" rid="F9">Fig. 9A</xref>. Pronotum (<xref ref-type="fig" rid="F9">Fig. 9B</xref>) slightly longer than wide, PL 0.65–0.72, PW 0.62–0.68, rounded at anterolateral margins. Elytra wider than long, EL 0.87–1.00, EW <!--PageBreak-->1.25–1.34. Metaventral processes large, apically broadened (<xref ref-type="fig" rid="F9">Fig. 9C</xref>). Protrochanters and profemora spinose ventrally (<xref ref-type="fig" rid="F9">Fig. 9D</xref>), protibiae with tiny apical spur (<xref ref-type="fig" rid="F9">Fig. 9E</xref>); mesotrochanters with small ventral spines, mesofemora simple (<xref ref-type="fig" rid="F9">Fig. 9F</xref>); metatrochanters and metafemora simple (<xref ref-type="fig" rid="F9">Fig. 9G</xref>). Abdomen broad at base and narrowed apically, AL 0.82–0.87, AW 1.20–1.31. Sternite IX as in <xref ref-type="fig" rid="F9">Fig. 9H</xref>. Aedeagus length 0.60–0.66, with asymmetric median lobe (<xref ref-type="fig" rid="F9">Figs 9I–K</xref>).
                            </p><p>Female. Similar to male in general; BL 3.26, HL 0.72, HW 0.64, PL 0.71, PW 0.65, EL 0.87, EW 1.25, AL 0.96, AW 1.31. Eyes each composed of about 26 facets. Antennae simple; metaventral processes absent.</p></tp:treatment-sec><tp:treatment-sec sec-type="Comparative notes"><title>Comparative notes.</title><p>This species can be separated from the other members of the group primarily by the large, apically concaved metaventral processes, the more robust aedeagus with short apical portion of the median lobe, the structure of aedeagal endophallus, and its distribution.</p></tp:treatment-sec><tp:treatment-sec sec-type="Distribution"><title>Distribution.</title><p>East China: Anhui; Central China: Hubei.</p></tp:treatment-sec><tp:treatment-sec sec-type="Biology"><title>Biology.</title><p>Adults were collected by sifting mixed leaf litter in forests.</p></tp:treatment-sec><tp:treatment-sec sec-type="Etymology"><title>Etymology.</title><p>The new species is named after the province where the type locality is located.</p></tp:treatment-sec><tp:treatment-sec sec-type="Notes"><title>Notes.</title><p>Slight differences in body size and structure of the aedeagal endophallus were observed between specimens from Tianzhushan Mountain and Dabieshan Mountain. Since both localities belong to the Dabieshan Mountain Range, and all specimens were collected at low altitude (below 1000 m), the differences are considered to be intraspecific variation.</p><fig id="F9" position="float" orientation="portrait"><label>Figure 9.</label><caption><p>Diagnostic features of <italic><tp:taxon-name>Pselaphodes anhuianus</tp:taxon-name></italic> in male. <bold>A</bold> antenna <bold>B</bold> pronotum <bold>C</bold> median metaventral process, in lateral view <bold>D</bold> protrochanter and profemur <bold>E</bold> apical portion of protibia <bold>F</bold> mesotrochanter and mesofemur <bold>G</bold> metatrochanter and metafemur <bold>H</bold> sternite IX <bold>I</bold> aedeagus, in dorsal view <bold>J</bold> same, in lateral view <bold>K</bold> same, in ventral view. Scales (mm): <bold>A, B, C, D, F, G</bold> = 0.3; <bold>I, J, K</bold> = 0.2; <bold>H</bold> = 0.1; <bold>E</bold> = 0.05.</p></caption><graphic xmlns:xlink="http://www.w3.org/1999/xlink" xlink:href="ZooKeys-275-023-g009.jpg" position="float" orientation="portrait" xlink:type="simple"/></fig></tp:treatment-sec><tp:treatment-sec><!--Section generated to contain objects referenced in tp:taxon-treatment.--><fig id="F7" position="float" orientation="portrait"><label>Figure 7.</label><caption><p>Male habitus of <italic><tp:taxon-name>Labomimus simplicipalpus</tp:taxon-name></italic> (<bold>A</bold>) and <italic><tp:taxon-name>Pselaphodes anhuianus</tp:taxon-name></italic> (<bold>B</bold>). Scales: 1.0 mm.</p></caption><graphic xmlns:xlink="http://www.w3.org/1999/xlink" xlink:href="ZooKeys-275-023-g007.jpg" position="float" orientation="portrait" xlink:type="simple"/></fig></tp:treatment-sec></tp:taxon-treatment>
