# Supplementary material for: Further studies on the Pselaphodes complex of genera from China (Coleoptera, Staphylinidae, Pselaphinae)
Source: Zookeys. 2013 Mar 4;(275):23–65. doi: 10.3897/zookeys.275.4571 (PMC3677326; doi:10.3897/zookeys.275.4571)
Supplement: XML Treatment for Pselaphodes daii [file zookeys.275.4571-treatment9.xml]

<!DOCTYPE tp:taxon-treatment
  PUBLIC "-//TaxonX//DTD Taxonomic Treatment Publishing DTD v0 20100105//EN" "tax-treatment-NSO.dtd">
<tp:taxon-treatment xmlns:tp="http://www.plazi.org/taxpub"><tp:treatment-meta><mixed-citation publication-type="journal"><person-group><name><surname>Yin</surname><given-names>Zi-Wei</given-names></name><name><surname>Hlaváč</surname><given-names>Peter</given-names></name><name><surname>Li</surname><given-names>Li-Zhen</given-names></name></person-group><article-title>Further studies on the 
                    <italic>Pselaphodes</italic> complex of genera from China (Coleoptera, Staphylinidae, Pselaphinae)
                </article-title><source>Zookeys</source><day>4</day><month>3</month><year>2013</year><volume>2013</volume><issue>275</issue><fpage>23</fpage><lpage>65</lpage><pub-id pub-id-type="doi">10.3897/zookeys.275.4571</pub-id></mixed-citation></tp:treatment-meta><tp:nomenclature><tp:taxon-name>
                                <tp:taxon-name-part taxon-name-part-type="genus">Pselaphodes</tp:taxon-name-part>
                                <tp:taxon-name-part taxon-name-part-type="species">daii</tp:taxon-name-part>
                            <object-id xmlns:xlink="http://www.w3.org/1999/xlink" xlink:type="simple">urn:lsid:zoobank.org:act:BD741270-7F89-410B-A1A0-E4DD02E87669</object-id>
								<object-id xmlns:xlink="http://www.w3.org/1999/xlink" xlink:type="simple">http://species-id.net/wiki/Pselaphodes_daii</object-id>
								</tp:taxon-name><tp:taxon-authority>Yin &amp; Hlaváč</tp:taxon-authority><tp:taxon-status xmlns:xlink="http://www.w3.org/1999/xlink" xlink:type="simple">sp. n.</tp:taxon-status><xref ref-type="fig" rid="F10">Figs 10A</xref><xref ref-type="fig" rid="F11">11</xref></tp:nomenclature><tp:treatment-sec sec-type="Type material"><title>Type material</title><p>(19 ♂♂, 10 ♀♀)<bold>.</bold> Holotype: ♂, labeled ‘CHINA: Sichuan, Tianquan County / Er’lang Shan Mt., pass near summit / ca. 8 km SE Luding, <named-content xmlns:xlink="http://www.w3.org/1999/xlink" content-type="dwc:verbatimCoordinates" xlink:type="simple">29°51'48"N, 102°17'32"E</named-content>, 2800 m, (mixed leaf / litter, moss, sifted), 2012.vii.13 / C. C. Dai, Z. Peng &amp; Z. W. Yin leg.’ (SNUC). Paratypes: 6 ♂♂, 5 ♀♀, same label data as holotype; 2 ♂♂, same label data, except ‘<named-content xmlns:xlink="http://www.w3.org/1999/xlink" content-type="dwc:verbatimCoordinates" xlink:type="simple">29°52'12"N, 102°17'03"E</named-content> / 2700 m, 2012.vii.11’ (SNUC); 1 ♂, same label data, except ‘<named-content xmlns:xlink="http://www.w3.org/1999/xlink" content-type="dwc:verbatimCoordinates" xlink:type="simple">29°52’N, 102°18'E</named-content> / 2900 m, 1999.VI.22 / leg. M. Schülke’ (pcMS); 2 ♂♂, labeled ‘P. R. CHINA, SichuaN, NE slope Gongga Shan / <named-content xmlns:xlink="http://www.w3.org/1999/xlink" content-type="dwc:verbatimCoordinates" xlink:type="simple">29°48'15"N, 102°03'E</named-content> / 44", 20.vi.2011, 2765 m / sift22. V. Grebennikov’ (pcPH, SNUC); 5 ♂♂, 2 ♀♀, same label data, except ‘<named-content xmlns:xlink="http://www.w3.org/1999/xlink" content-type="dwc:verbatimCoordinates" xlink:type="simple">29°50'50"N, 102°02'E</named-content> / 28", 21.vi.2011, 3170 m / sift23’ (pcPH, SNUC); 1 ♂, 1 ♀ same label data, except ’18.VI.2011’ (pcPH, SNUC); 1 ♀, same label data, except ‘<named-content xmlns:xlink="http://www.w3.org/1999/xlink" content-type="dwc:verbatimCoordinates" xlink:type="simple">29°49'29"N, 102°03'E</named-content> / 24', 2986 m, sift 25'’ (SNUC); 1 ♀, same label data, escept ‘<named-content xmlns:xlink="http://www.w3.org/1999/xlink" content-type="dwc:verbatimCoordinates" xlink:type="simple">29°52'10"N, 102°02'01"E</named-content> / 12.VI.2011, 3620 m, sift16’ (pcPH); 1 ♂, labeled ‘P. R. CHINA, Sichuan / E slope Gongga Shan / <named-content xmlns:xlink="http://www.w3.org/1999/xlink" content-type="dwc:verbatimCoordinates" xlink:type="simple">29°34'31"N, 102°00'E</named-content> / 31", 23.vi.2011, 2832 m / sift26, V. Grebennikov’ (pcPH).
                            </p><!--PageBreak--></tp:treatment-sec><tp:treatment-sec sec-type="Other material examined"><title>Other material examined.</title><p>1 ♂, labeled ‘CHINA: Sichuan, Luding County / Hailuogou N. R., <named-content xmlns:xlink="http://www.w3.org/1999/xlink" content-type="dwc:verbatimCoordinates" xlink:type="simple">28°35'47"N, 102°03'05"E</named-content>, 2200–2300 m / (mixed leaf litter, sifted) / 2006.vii.27, Hu &amp; Tang leg.’ (SNUC).
                            </p></tp:treatment-sec><tp:treatment-sec sec-type="Diagnosis"><title>Diagnosis.</title><p>Reddish brown; length 3.50–4.43; postgenae rounded laterally; antennomeres IX–XI enlarged; antennomeres IX modified in male; pronotum rounded at anterolateral margins; male with long, sharp metaventral processes; metacoxae simple; aedeagus with asymmetric median lobe.</p></tp:treatment-sec><tp:treatment-sec sec-type="Description"><title>Description.</title><p>Male (<xref ref-type="fig" rid="F10">Fig. 10A</xref>). Length 3.50–3.76. Head longer than wide, HL 0.78–0.81, HW 0.62–0.65; eyes each composed of about 30 facets. Antennal clubs as in <xref ref-type="fig" rid="F11">Fig. 11A</xref>. Pronotum (<xref ref-type="fig" rid="F11">Fig. 11B</xref>) slightly longer than wide, PL 0.74–0.78, PW 0.66–0.69, rounded at anterolateral margins. Elytra wider than long, EL 0.86–0.92, EW 1.33–1.34. Metaventral processes long, apically narrowed (<xref ref-type="fig" rid="F11">Fig. 11C</xref>). Protrochanters and profemora spinose ventrally (<xref ref-type="fig" rid="F11">Fig. 11D</xref>), protibiae with tiny apical spur (<xref ref-type="fig" rid="F11">Fig. 11E</xref>); mesotrochanters with small ventral spines, mesofemora simple (<xref ref-type="fig" rid="F11">Fig. 11F</xref>); metatro<!--PageBreak-->chanters and metafemora simple (<xref ref-type="fig" rid="F11">Fig. 11G</xref>). Abdomen broad at base and narrowed apically, AL 1.12–1.25, AW 1.40–1.46. Sternite IX as in <xref ref-type="fig" rid="F11">Fig. 11H</xref>. Aedeagus length 0.61, with asymmetric median lobe (<xref ref-type="fig" rid="F11">Figs 11I–K</xref>).
                            </p><p>Female. Similar to male in general; BL 3.69–4.43, HL 0.77–0.84, HW 0.63–0.65, PL 0.76–0.81, PW 0.69–0.73, EL 0.88–0.89, EW 1.34–1.41, AL 1.28–1.89, AW 1.42–1.50. Eyes each composed of about 25 facets. Antennae unmodified; metaventral processes absent.</p></tp:treatment-sec><tp:treatment-sec sec-type="Comparative notes"><title>Comparative notes.</title><p>The new species can be separated from the other members of the group primarily by the long, sharp metaventral processes, the aedeagus with a short, apically truncate median lobe, the structure of aedeagal endophallus, and its distribution.</p><!--PageBreak--></tp:treatment-sec><tp:treatment-sec sec-type="Distribution"><title>Distribution.</title><p>Southwest China: Sichuan.</p></tp:treatment-sec><tp:treatment-sec sec-type="Biology"><title>Biology.</title><p>Adults were sifted from moss and mixed leaf litter in forests.</p></tp:treatment-sec><tp:treatment-sec sec-type="Etymology"><title>Etymology.</title><p>The new species is named after Cong-Chao Dai, co-collector of the type series.</p></tp:treatment-sec><tp:treatment-sec sec-type="Comments"><title>Comments.</title><p>The single male from Hailuogou has the aedeagal endophallus being slightly different to the males from Er’langshan Mountain. Though this difference is currently considered to be intraspecific variation, we choose a conservative approach here and exclude this specimen from the type series.</p><fig id="F10" position="float" orientation="portrait"><label>Figure 10.</label><caption><p>Male habitus of <italic><tp:taxon-name>Pselaphodes daii</tp:taxon-name></italic> (<bold>A</bold>) and <italic><tp:taxon-name>Pselaphodes hainanensis</tp:taxon-name></italic> (<bold>B</bold>). Scales: 1.0 mm.</p></caption><graphic xmlns:xlink="http://www.w3.org/1999/xlink" xlink:href="ZooKeys-275-023-g010.jpg" position="float" orientation="portrait" xlink:type="simple"/></fig><fig id="F11" position="float" orientation="portrait"><label>Figure 11.</label><caption><p>Diagnostic features of <italic><tp:taxon-name>Pselaphodes daii</tp:taxon-name></italic> in male. <bold>A</bold> antenna <bold>B</bold> pronotum <bold>C</bold> median metaventral process, in lateral view <bold>D</bold> protrochanter and profemur <bold>E</bold> apical portion of protibia <bold>F</bold> mesotrochanter and mesofemur <bold>G</bold> metatrochanter and metafemur <bold>H</bold> sternite IX <bold>I</bold> aedeagus, in dorsal view <bold>J</bold> same, in lateral view <bold>K</bold> same, in ventral view. Scales (mm): <bold>A, B, D, F, G</bold> = 0.3; <bold>C, I, J, K</bold> = 0.2; <bold>H</bold> = 0.1; <bold>E</bold> = 0.05.</p></caption><graphic xmlns:xlink="http://www.w3.org/1999/xlink" xlink:href="ZooKeys-275-023-g011.jpg" position="float" orientation="portrait" xlink:type="simple"/></fig></tp:treatment-sec></tp:taxon-treatment>
