# Supplementary material for: Further studies on the Pselaphodes complex of genera from China (Coleoptera, Staphylinidae, Pselaphinae)
Source: Zookeys. 2013 Mar 4;(275):23–65. doi: 10.3897/zookeys.275.4571 (PMC3677326; doi:10.3897/zookeys.275.4571)
Supplement: XML Treatment for Pselaphodes hainanensis [file zookeys.275.4571-treatment10.xml]

<!DOCTYPE tp:taxon-treatment
  PUBLIC "-//TaxonX//DTD Taxonomic Treatment Publishing DTD v0 20100105//EN" "tax-treatment-NSO.dtd">
<tp:taxon-treatment xmlns:tp="http://www.plazi.org/taxpub"><tp:treatment-meta><mixed-citation publication-type="journal"><person-group><name><surname>Yin</surname><given-names>Zi-Wei</given-names></name><name><surname>Hlaváč</surname><given-names>Peter</given-names></name><name><surname>Li</surname><given-names>Li-Zhen</given-names></name></person-group><article-title>Further studies on the 
                    <italic>Pselaphodes</italic> complex of genera from China (Coleoptera, Staphylinidae, Pselaphinae)
                </article-title><source>Zookeys</source><day>4</day><month>3</month><year>2013</year><volume>2013</volume><issue>275</issue><fpage>23</fpage><lpage>65</lpage><pub-id pub-id-type="doi">10.3897/zookeys.275.4571</pub-id></mixed-citation></tp:treatment-meta><tp:nomenclature><tp:taxon-name>
                                <tp:taxon-name-part taxon-name-part-type="genus">Pselaphodes</tp:taxon-name-part>
                                <tp:taxon-name-part taxon-name-part-type="species">hainanensis</tp:taxon-name-part>
                            <object-id xmlns:xlink="http://www.w3.org/1999/xlink" xlink:type="simple">urn:lsid:zoobank.org:act:5815C2CE-AB0E-4C4C-B101-8DA5B653D4A6</object-id>
								<object-id xmlns:xlink="http://www.w3.org/1999/xlink" xlink:type="simple">http://species-id.net/wiki/Pselaphodes_hainanensis</object-id>
								</tp:taxon-name><tp:taxon-authority>Yin &amp; Li</tp:taxon-authority><tp:taxon-status xmlns:xlink="http://www.w3.org/1999/xlink" xlink:type="simple">sp. n.</tp:taxon-status><xref ref-type="fig" rid="F10">Figs 10B</xref><xref ref-type="fig" rid="F12">12</xref></tp:nomenclature><tp:treatment-sec sec-type="Type material"><title>Type material</title><p>(24 ♂♂, 8 ♀♀)<bold>.</bold> Holotype: ♂, labeled ‘CHINA, Hainan, Baisha County / Yuanmeng, near Yinggezui Station / <named-content xmlns:xlink="http://www.w3.org/1999/xlink" content-type="dwc:verbatimCoordinates" xlink:type="simple">19°03'10"N, 109°33'55E</named-content>, 660 m / (mixed leaf litter, sifted) / 2011.iv.26, Wen-Xuan Bi leg.’ (SNUC). Paratypes: 7 ♂♂, same label data as holotype; 4 ♂♂, 1 ♀, labeled ‘China: Hainan Prov. / Wuzhishan Mt. / Guanshandian / 20.iv.2012, 500–700 m / Yin et al. leg.’; 1 ♂, same label data, except ’18.iv.2012, 650–700 m, Peng et al. leg.’; 1 ♂, 1 ♀, labeled ‘China: Hainan Prov. / Lingshui County / Diaoluoshan Mt. / 21.iv.2010 / alt. 1000 m / Yin Z. W. leg.’; 2 ♂♂, same label data, except ‘Light trap / <named-content xmlns:xlink="http://www.w3.org/1999/xlink" content-type="dwc:verbatimCoordinates" xlink:type="simple">18.72510°N, 109.86861°E</named-content> / 920 m, 2007.iii.25 / Shi H. L., Yuan F. coll.’; 1 ♂, 2 ♀♀, same label data, except ’26.iv.2012, 600–1000 m / Zi-Wei Yin leg.’; 3 ♂♂, same label data, except ‘Dai &amp; Peng leg.’; 2 ♂♂, 3 ♀♀, labeled ‘China: Hainan Prov. / Ledong County / Jianfengling N. R. / alt. 1000 m, 15.IV.2012 / Ting Feng leg.’; 1 ♀, same label data, except ’16.IV.2012, 900 m / Yuan &amp; Yin leg.’; 1 ♂, same label data, except ‘2.V.2012, Pan &amp; Yin leg.’; 1 ♂, labeled ‘China: Hainan Prov. / Qiongzhong County / Limu Shan Mt. / Qijiacun, 650 m / 2010.IV.6 (light trap) // <named-content xmlns:xlink="http://www.w3.org/1999/xlink" content-type="dwc:verbatimCoordinates" xlink:type="simple">19.17310°N, 109.71968°E</named-content> / Mei-Yin Lin leg. [data in Chinese]’ (all SNUC).
                            </p></tp:treatment-sec><tp:treatment-sec sec-type="Diagnosis"><title>Diagnosis.</title><p>Reddish brown; length 3.14–3.43; postgenae rounded laterally; antennomeres IX–XI enlarged; antennomeres IX modified in male; pronotum rounded at anterolateral margins; male with broad metaventral processes; metacoxae simple; aedeagus with asymmetric median lobe.</p></tp:treatment-sec><tp:treatment-sec sec-type="Description"><title>Description.</title><p>Male (<xref ref-type="fig" rid="F10">Fig. 10B</xref>). Length 3.14–3.33. Head longer than wide, HL 0.69–0.72, HW 0.63–0.65; eyes each composed of about 40 facets. Antennal clubs as in <xref ref-type="fig" rid="F12">Fig. 12A</xref>. Pronotum (<xref ref-type="fig" rid="F12">Fig. 12B</xref>) slightly longer than wide, PL 0.65–0.68, PW 0.63–0.65, rounded at anterolateral margins. Elytra wider than long, EL 0.95–1.00, EW 1.28–1.32. Metaventral processes broad, apically narrowed (<xref ref-type="fig" rid="F12">Fig. 12C</xref>). Protrochanters and profemora spinose ventrally (<xref ref-type="fig" rid="F12">Fig. 12D</xref>), protibiae with tiny apical spur (<xref ref-type="fig" rid="F12">Fig. 12E</xref>); mesotrochanters with two ventral spines, mesofemora simple (<xref ref-type="fig" rid="F12">Fig. 12F</xref>); metatrochanters and metafemora simple (<xref ref-type="fig" rid="F12">Fig. 12G</xref>). Abdomen broad at base and nar<!--PageBreak-->rowed apically, AL 0.85–0.93, AW 1.26–1.31. Sternite IX as in <xref ref-type="fig" rid="F12">Fig. 12H</xref>. Aedeagus length 0.61, with asymmetric median lobe (<xref ref-type="fig" rid="F12">Figs 12I–K</xref>).
                            </p><p>Female. Similar to male in general; BL 3.28–3.43, HL 0.75–0.80, HW 0.62–0.69, PL 0.71–0.72, PW 0.67–0.68, EL 0.87–0.93, EW 1.28–1.35, AL 0.95–0.98, AW 1.35–1.46. Eyes each composed of about 30 facets. Antennae unmodified; metaventral processes absent.</p></tp:treatment-sec><tp:treatment-sec sec-type="Comparative notes"><title>Comparative notes.</title><p>This new species can be separated from the other members of the group primarily by the short, thick metaventral processes, the rather elongate and apically truncate median lobe of the aedeagus, the structure of the aedeagal endophallus, and its distribution.</p><!--PageBreak--></tp:treatment-sec><tp:treatment-sec sec-type="Distribution"><title>Distribution.</title><p>South China: Hainan.</p></tp:treatment-sec><tp:treatment-sec sec-type="Biology"><title>Biology.</title><p>Adults are commonly found in leaf litter of mixed forests.</p></tp:treatment-sec><tp:treatment-sec sec-type="Etymology"><title>Etymology.</title><p>The new species is named after the Province where the type locality lies.</p><fig id="F12" position="float" orientation="portrait"><label>Figure 12.</label><caption><p>Diagnostic features of <italic><tp:taxon-name>Pselaphodes hainanensis</tp:taxon-name></italic> in male. <bold>A</bold> antenna <bold>B</bold> pronotum <bold>C</bold> median metaventral process, in lateral view <bold>D</bold> protrochanter and profemur <bold>E</bold> apical portion of protibia <bold>F</bold> mesotrochanter and mesofemur <bold>G</bold> metatrochanter and metafemur <bold>H</bold> sternite IX <bold>I</bold> aedeagus, in dorsal view <bold>J</bold> same, in lateral view <bold>K</bold> same, in ventral view. Scales (mm): <bold>A, B, D, F, G</bold> = 0.3; <bold>C, I, J, K</bold> = 0.2; <bold>H</bold> = 0.1; <bold>E</bold> = 0.05.</p></caption><graphic xmlns:xlink="http://www.w3.org/1999/xlink" xlink:href="ZooKeys-275-023-g012.jpg" position="float" orientation="portrait" xlink:type="simple"/></fig></tp:treatment-sec><tp:treatment-sec><!--Section generated to contain objects referenced in tp:taxon-treatment.--><fig id="F10" position="float" orientation="portrait"><label>Figure 10.</label><caption><p>Male habitus of <italic><tp:taxon-name>Pselaphodes daii</tp:taxon-name></italic> (<bold>A</bold>) and <italic><tp:taxon-name>Pselaphodes hainanensis</tp:taxon-name></italic> (<bold>B</bold>). Scales: 1.0 mm.</p></caption><graphic xmlns:xlink="http://www.w3.org/1999/xlink" xlink:href="ZooKeys-275-023-g010.jpg" position="float" orientation="portrait" xlink:type="simple"/></fig></tp:treatment-sec></tp:taxon-treatment>
