# Supplementary material for: Further studies on the Pselaphodes complex of genera from China (Coleoptera, Staphylinidae, Pselaphinae)
Source: Zookeys. 2013 Mar 4;(275):23–65. doi: 10.3897/zookeys.275.4571 (PMC3677326; doi:10.3897/zookeys.275.4571)
Supplement: XML Treatment for Pselaphodes kuankuoshuiensis [file zookeys.275.4571-treatment11.xml]

<!DOCTYPE tp:taxon-treatment
  PUBLIC "-//TaxonX//DTD Taxonomic Treatment Publishing DTD v0 20100105//EN" "tax-treatment-NSO.dtd">
<tp:taxon-treatment xmlns:tp="http://www.plazi.org/taxpub"><tp:treatment-meta><mixed-citation publication-type="journal"><person-group><name><surname>Yin</surname><given-names>Zi-Wei</given-names></name><name><surname>Hlaváč</surname><given-names>Peter</given-names></name><name><surname>Li</surname><given-names>Li-Zhen</given-names></name></person-group><article-title>Further studies on the 
                    <italic>Pselaphodes</italic> complex of genera from China (Coleoptera, Staphylinidae, Pselaphinae)
                </article-title><source>Zookeys</source><day>4</day><month>3</month><year>2013</year><volume>2013</volume><issue>275</issue><fpage>23</fpage><lpage>65</lpage><pub-id pub-id-type="doi">10.3897/zookeys.275.4571</pub-id></mixed-citation></tp:treatment-meta><tp:nomenclature><tp:taxon-name>
                                <tp:taxon-name-part taxon-name-part-type="genus">Pselaphodes</tp:taxon-name-part>
                                <tp:taxon-name-part taxon-name-part-type="species">kuankuoshuiensis</tp:taxon-name-part>
                            <object-id xmlns:xlink="http://www.w3.org/1999/xlink" xlink:type="simple">urn:lsid:zoobank.org:act:0D35EE60-F1BC-4E61-9593-5EC12A8BB625</object-id>
								<object-id xmlns:xlink="http://www.w3.org/1999/xlink" xlink:type="simple">http://species-id.net/wiki/Pselaphodes_kuankuoshuiensis</object-id>
								</tp:taxon-name><tp:taxon-authority>Yin &amp; Li</tp:taxon-authority><tp:taxon-status xmlns:xlink="http://www.w3.org/1999/xlink" xlink:type="simple">sp. n.</tp:taxon-status><xref ref-type="fig" rid="F13">Figs 13A</xref><xref ref-type="fig" rid="F14">14</xref></tp:nomenclature><tp:treatment-sec sec-type="Type material"><title>Type material</title><p>(2 ♂♂, 3 ♀♀)<bold>.</bold> Holotype: ♂, labeled ‘China: Guizhou Prov. / Suiyang County / Kuankuoshui N. R. / Baishaogou, 750–900 m / 2010.VI.05, Yin &amp; Zhai leg.’ (SNUC) Paratypes: 1 ♂, 2 ♀♀, same label data as holotype (SNUC); 1 ♀, same label data, except ‘2010.VI.03, Lu, Yin &amp; Zhai leg.’ (SNUC).
                            </p></tp:treatment-sec><tp:treatment-sec sec-type="Diagnosis"><title>Diagnosis.</title><p>Reddish brown; length 2.99–3.27; postgenae rounded laterally; antennomeres IX–XI enlarged; antennomeres IX modified in male; pronotum rounded at <!--PageBreak-->anterolateral margins; male with short metaventral processes; metacoxae simple; aedeagus with asymmetric median lobe.</p></tp:treatment-sec><tp:treatment-sec sec-type="Description"><title>Description.</title><p>Male (<xref ref-type="fig" rid="F13">Fig. 13A</xref>). Length 2.99–3.12. Head longer than wide, HL 0.71–0.72, HW 0.64–0.65; eyes each composed of about 40 facets. Antennal clubs as in <xref ref-type="fig" rid="F14">Fig. 14A</xref>. Pronotum (<xref ref-type="fig" rid="F14">Fig. 14B</xref>) slightly longer than wide, PL 0.68–0.71, PW 0.63–0.65, rounded at anterolateral margins. Elytra wider than long, EL 0.90–0.92, EW 1.23–1.25. Metaventral processes short, apically narrowed (<xref ref-type="fig" rid="F14">Fig. 14C</xref>). Protrochanters <!--PageBreak-->and profemora spinose ventrally (<xref ref-type="fig" rid="F14">Fig. 14D</xref>), protibiae with small apical projection (<xref ref-type="fig" rid="F14">Fig. 14E</xref>); mesotrochanters with two ventral spines, mesofemora simple (<xref ref-type="fig" rid="F14">Fig. 14F</xref>); metatrochanters and metafemora simple (<xref ref-type="fig" rid="F14">Fig. 14G</xref>). Abdomen broad at base and narrowed apically, AL 0.70–0.77, AW 1.20–1.22. Sternite IX as in <xref ref-type="fig" rid="F14">Fig. 14H</xref>. Aedeagus length 0.61, with asymmetric median lobe (<xref ref-type="fig" rid="F14">Figs 14I–K</xref>).
                            </p><p>Female. Similar to male in general; BL 3.11–3.27, HL 0.71–0.73, HW 0.64–0.66, PL 0.70–0.71, PW 0.68–0.69, EL 0.90–0.95, EW 1.28–1.32, AL 0.80–0.88, AW 1.32–1.37. Eyes each composed of about 25 facets. Antennae unmodified; metaventral processes absent.</p></tp:treatment-sec><tp:treatment-sec sec-type="Comparative notes"><title>Comparative notes.</title><p>This species can be separated from the other members of the group by the short, apically narrowed metaventral processes, the apically rounded median lobe of the aedeagus, the structure of the aedeagal endophallus, and its distribution.</p></tp:treatment-sec><tp:treatment-sec sec-type="Distribution"><title>Distribution.</title><p>Southwest China: Guizhou.</p></tp:treatment-sec><tp:treatment-sec sec-type="Biology"><title>Biology.</title><p>Adults were sifted from leaf litter along a road in a forest.</p></tp:treatment-sec><tp:treatment-sec sec-type="Etymology"><title>Etymology.</title><p>The new species is named after the type locality, Kuankuoshui Natural Reserve.</p><fig id="F13" position="float" orientation="portrait"><label>Figure 13.</label><caption><p>Male habitus of <italic><tp:taxon-name>Pselaphodes kuankuoshuiensis</tp:taxon-name></italic> (<bold>A</bold>) and <italic><tp:taxon-name>Pselaphodes longilobus</tp:taxon-name></italic> (<bold>B</bold>). Scales: 1.0 mm.</p></caption><graphic xmlns:xlink="http://www.w3.org/1999/xlink" xlink:href="ZooKeys-275-023-g013.jpg" position="float" orientation="portrait" xlink:type="simple"/></fig><fig id="F14" position="float" orientation="portrait"><label>Figure 14.</label><caption><p>Diagnostic features of <italic><tp:taxon-name>Pselaphodes kuankuoshuiensis</tp:taxon-name></italic> in male. <bold>A</bold> antenna <bold>B</bold> pronotum <bold>C</bold> median metaventral process, in lateral view <bold>D</bold> protrochanter and profemur <bold>E</bold> apical portion of protibia <bold>F</bold> mesotrochanter and mesofemur <bold>G</bold> metatrochanter and metafemur <bold>H</bold> sternite IX <bold>I</bold> aedeagus, in dorsal view <bold>J</bold> same, in lateral view <bold>K</bold> same, in ventral view. Scales (mm): <bold>A, B, D, F, G</bold> = 0.3; <bold>C, I, J, K</bold> = 0.2; <bold>H</bold> = 0.1; <bold>E</bold> = 0.05.</p></caption><graphic xmlns:xlink="http://www.w3.org/1999/xlink" xlink:href="ZooKeys-275-023-g014.jpg" position="float" orientation="portrait" xlink:type="simple"/></fig></tp:treatment-sec></tp:taxon-treatment>
