# Supplementary material for: Further studies on the Pselaphodes complex of genera from China (Coleoptera, Staphylinidae, Pselaphinae)
Source: Zookeys. 2013 Mar 4;(275):23–65. doi: 10.3897/zookeys.275.4571 (PMC3677326; doi:10.3897/zookeys.275.4571)
Supplement: XML Treatment for Pselaphodes longilobus [file zookeys.275.4571-treatment12.xml]

<!DOCTYPE tp:taxon-treatment
  PUBLIC "-//TaxonX//DTD Taxonomic Treatment Publishing DTD v0 20100105//EN" "tax-treatment-NSO.dtd">
<tp:taxon-treatment xmlns:tp="http://www.plazi.org/taxpub"><tp:treatment-meta><mixed-citation publication-type="journal"><person-group><name><surname>Yin</surname><given-names>Zi-Wei</given-names></name><name><surname>Hlaváč</surname><given-names>Peter</given-names></name><name><surname>Li</surname><given-names>Li-Zhen</given-names></name></person-group><article-title>Further studies on the 
                    <italic>Pselaphodes</italic> complex of genera from China (Coleoptera, Staphylinidae, Pselaphinae)
                </article-title><source>Zookeys</source><day>4</day><month>3</month><year>2013</year><volume>2013</volume><issue>275</issue><fpage>23</fpage><lpage>65</lpage><pub-id pub-id-type="doi">10.3897/zookeys.275.4571</pub-id></mixed-citation></tp:treatment-meta><tp:nomenclature><tp:taxon-name>
                                <tp:taxon-name-part taxon-name-part-type="genus">Pselaphodes</tp:taxon-name-part>
                                <tp:taxon-name-part taxon-name-part-type="species">longilobus</tp:taxon-name-part>
                            <object-id xmlns:xlink="http://www.w3.org/1999/xlink" xlink:type="simple">urn:lsid:zoobank.org:act:E0C29199-4328-468A-BE80-E4A231663A11</object-id>
								<object-id xmlns:xlink="http://www.w3.org/1999/xlink" xlink:type="simple">http://species-id.net/wiki/Pselaphodes_longilobus</object-id>
								</tp:taxon-name><tp:taxon-authority>Yin &amp; Hlaváč</tp:taxon-authority><tp:taxon-status xmlns:xlink="http://www.w3.org/1999/xlink" xlink:type="simple">sp. n.</tp:taxon-status><xref ref-type="fig" rid="F13">Figs 13B</xref><xref ref-type="fig" rid="F15">15</xref></tp:nomenclature><tp:treatment-sec sec-type="Type material"><title>Type material</title><p>(4 ♂♂, 5 ♀♀)<bold>.</bold> Holotype: ♂, labeled ‘P. R. CHINA, Yunnan / Jizushan, <named-content xmlns:xlink="http://www.w3.org/1999/xlink" content-type="dwc:verbatimCoordinates" xlink:type="simple">25°58'39"N, 100°21'14E</named-content> / 28.VI.2011, 3216 m / sift27, V. Grebennikov’ (pcPH); Paratypes: 1 ♂, 4 ♀♀, same label data as holotype, except ‘<named-content xmlns:xlink="http://www.w3.org/1999/xlink" content-type="dwc:verbatimCoordinates" xlink:type="simple">25°58'18"N, 100°21'33N</named-content> / 30.VI.2011, 2875 m / sift30’ (pcPH, SNUC); 2 ♂♂, 1 ♀, labeled ‘P. R. China, Hubei / Dabieshan, <named-content xmlns:xlink="http://www.w3.org/1999/xlink" content-type="dwc:verbatimCoordinates" xlink:type="simple">31°06.013'N, 115°47.300'E</named-content> / 11–21.VI.2008, 640 m / sifting, V. Grebennikov’ (pcPH, SNUC).
                            </p></tp:treatment-sec><tp:treatment-sec sec-type="Diagnosis"><title>Diagnosis.</title><p>Reddish brown; length 3.31–3.37; postgenae rounded laterally; antennomeres IX–XI enlarged; antennomeres IX modified in male; pronotum rounded at anterolateral margins; male with long metaventral processes; metacoxae simple; aedeagus with asymmetric median lobe.</p></tp:treatment-sec><tp:treatment-sec sec-type="Description"><title>Description.</title><p>Male (<xref ref-type="fig" rid="F13">Fig. 13B</xref>). Length 3.31–3.37. Head longer than wide, HL 0.71–0.73, HW 0.63–0.64; eyes each composed of about 25 facets. Antennal clubs as in <xref ref-type="fig" rid="F15">Fig. 15A</xref>. Pronotum (<xref ref-type="fig" rid="F15">Fig. 15B</xref>) slightly longer than wide, PL 0.69–0.71, PW 0.61–0.66, rounded at anterolateral margins. Elytra wider than long, EL 0.87–0.88, EW 1.23–1.29. Metaventral processes broad and long, apically narrowed (<xref ref-type="fig" rid="F15">Fig. 15C</xref>). Protrochanters and profemora spinose ventrally (<xref ref-type="fig" rid="F15">Fig. 15D</xref>), protibiae with tiny apical projection (<xref ref-type="fig" rid="F15">Fig. 15E</xref>); mesotrochanters with two ventral spines, mesofemora simple (<xref ref-type="fig" rid="F15">Fig. 15F</xref>); metatrochanters and metafemora simple (<xref ref-type="fig" rid="F15">Fig. 15G</xref>). Abdomen broad at base and narrowed apically, AL 1.04–1.05, AW 1.28–1.30. Sternite IX as in <xref ref-type="fig" rid="F15">Fig. 15H</xref>. Aedeagus length 0.70, with asymmetric median lobe (<xref ref-type="fig" rid="F15">Figs 15I–K</xref>).
                            </p><p><!--PageBreak-->Female. Similar to male in general; BL 3.36, HL 0.74, HW 0.61, PL 0.70, PW 0.65, EL 0.85, EW 1.29, AL 1.07, AW 1.38. Eyes each composed of about 20 facets. Antennae unmodified; metaventral processes absent.</p></tp:treatment-sec><tp:treatment-sec sec-type="Comparative notes"><title>Comparative notes.</title><p>This new species can be separated from the other species of the group by the metaventral processes being curved from the mid-length and then narrowed apically, the aedeagus with an elongate and apically truncate median lobe, the structure of the aedeagal endophallus, and its distribution.</p><!--PageBreak--></tp:treatment-sec><tp:treatment-sec sec-type="Distribution"><title>Distribution.</title><p>Southwest China: Yunnan; Central China: Hubei.</p></tp:treatment-sec><tp:treatment-sec sec-type="Biology"><title>Biology.</title><p>Individuals were sifted from leaf litter in forests.</p></tp:treatment-sec><tp:treatment-sec sec-type="Etymology"><title>Etymology.</title><p>The specific name refers to the long aedeagal median lobe of the new species.</p><fig id="F15" position="float" orientation="portrait"><label>Figure 15.</label><caption><p>Diagnostic features of <italic><tp:taxon-name>Pselaphodes longilobus</tp:taxon-name></italic> in male. <bold>A</bold> antenna <bold>B</bold> pronotum <bold>C</bold> median metaventral process, in lateral view <bold>D</bold> protrochanter and profemur <bold>E</bold> apical portion of protibia <bold>F</bold> mesotrochanter and mesofemur <bold>G</bold> metatrochanter and metafemur <bold>H</bold> sternite IX <bold>I</bold> aedeagus, in dorsal view <bold>J</bold> same, in lateral view <bold>K</bold> same, in ventral view. Scales (mm): <bold>A, B, D, F, G</bold> = 0.3; <bold>C, I, J, K</bold> = 0.2; <bold>H</bold> = 0.1; <bold>E</bold> = 0.05.</p></caption><graphic xmlns:xlink="http://www.w3.org/1999/xlink" xlink:href="ZooKeys-275-023-g015.jpg" position="float" orientation="portrait" xlink:type="simple"/></fig></tp:treatment-sec><tp:treatment-sec><!--Section generated to contain objects referenced in tp:taxon-treatment.--><fig id="F13" position="float" orientation="portrait"><label>Figure 13.</label><caption><p>Male habitus of <italic><tp:taxon-name>Pselaphodes kuankuoshuiensis</tp:taxon-name></italic> (<bold>A</bold>) and <italic><tp:taxon-name>Pselaphodes longilobus</tp:taxon-name></italic> (<bold>B</bold>). Scales: 1.0 mm.</p></caption><graphic xmlns:xlink="http://www.w3.org/1999/xlink" xlink:href="ZooKeys-275-023-g013.jpg" position="float" orientation="portrait" xlink:type="simple"/></fig></tp:treatment-sec></tp:taxon-treatment>
