# Supplementary material for: Further studies on the Pselaphodes complex of genera from China (Coleoptera, Staphylinidae, Pselaphinae)
Source: Zookeys. 2013 Mar 4;(275):23–65. doi: 10.3897/zookeys.275.4571 (PMC3677326; doi:10.3897/zookeys.275.4571)
Supplement: XML Treatment for Pselaphodes tianmuensis [file zookeys.275.4571-treatment13.xml]

<!DOCTYPE tp:taxon-treatment
  PUBLIC "-//TaxonX//DTD Taxonomic Treatment Publishing DTD v0 20100105//EN" "tax-treatment-NSO.dtd">
<tp:taxon-treatment xmlns:tp="http://www.plazi.org/taxpub"><tp:treatment-meta><mixed-citation publication-type="journal"><person-group><name><surname>Yin</surname><given-names>Zi-Wei</given-names></name><name><surname>Hlaváč</surname><given-names>Peter</given-names></name><name><surname>Li</surname><given-names>Li-Zhen</given-names></name></person-group><article-title>Further studies on the 
                    <italic>Pselaphodes</italic> complex of genera from China (Coleoptera, Staphylinidae, Pselaphinae)
                </article-title><source>Zookeys</source><day>4</day><month>3</month><year>2013</year><volume>2013</volume><issue>275</issue><fpage>23</fpage><lpage>65</lpage><pub-id pub-id-type="doi">10.3897/zookeys.275.4571</pub-id></mixed-citation></tp:treatment-meta><tp:nomenclature><tp:taxon-name>
                                <tp:taxon-name-part taxon-name-part-type="genus">Pselaphodes</tp:taxon-name-part>
                                <tp:taxon-name-part taxon-name-part-type="species">tianmuensis</tp:taxon-name-part>
                            <object-id xmlns:xlink="http://www.w3.org/1999/xlink" xlink:type="simple">http://species-id.net/wiki/Pselaphodes_tianmuensis</object-id>
								</tp:taxon-name><tp:taxon-authority>Yin, Li &amp; Zhao</tp:taxon-authority><xref ref-type="fig" rid="F16">Figs 16A</xref><xref ref-type="fig" rid="F17">17</xref><tp:nomenclature-citation-list><tp:nomenclature-citation><tp:taxon-name>Pselaphodes tianmuensis</tp:taxon-name><comment> Yin, Li &amp; Zhao, 2010: 22. Type locality: Tianmushan Mountain, Zhejiang, East China.</comment></tp:nomenclature-citation><tp:nomenclature-citation><tp:taxon-name>Pselaphodes wuyinus</tp:taxon-name><comment> Yin, Li &amp; Zhao, 2010: 23. Type locality: Wuyishan Mountain, Fujian, East China.</comment></tp:nomenclature-citation></tp:nomenclature-citation-list></tp:nomenclature><tp:treatment-sec sec-type="Type material examined"><title>Type material examined.</title><p>[<italic><tp:taxon-name>Pselaphodes tianmuensis</tp:taxon-name></italic>] Holotype: ♂, labeled ‘CHINA: Zhejiang Prov. / West Tianmushan Mt. / 17.v.2006, alt. 300 m / HU &amp; TANG leg.’ (SNUC). [<italic><tp:taxon-name>Pselaphodes wuyinus</tp:taxon-name></italic>] Holotype: ♂, labeled ‘CHINA: Fujian Prov. / Wuyishan Mt. / Tongmu Villege / 28.vii.2008, alt. 800 m / QI &amp; YIN leg.’(SNUC).
                            </p></tp:treatment-sec><tp:treatment-sec sec-type="Additional material examined"><title>Additional material examined.</title><p>1 ♂, 8 ♀♀, labeled ‘CHINA: Anhui Prov. / Guniujiang N. R. / 29.iv.2005, alt. 320–380 m / HU &amp; TANG leg.’; 1 ♂, 3 ♀♀, labeled ‘CHINA: Guangxi Prov. / Jinxiu County / Laoshan, 7 km / 21.vii.2011, 1200–1400 m / J. Y. Hu &amp; Z. W. Yin leg.’ (all SNUC).</p></tp:treatment-sec><tp:treatment-sec sec-type="Diagnosis and description"><title>Diagnosis and description.</title><p>Yin, Li and Zhao, 2010 (P22, figs 7, 19, 37, 38, 64, 65, 96, 114, 115, 133, 144, 162, 163, 181); <xref ref-type="fig" rid="F16">Figs 16A</xref>, <xref ref-type="fig" rid="F17">17</xref>.
                            </p></tp:treatment-sec><tp:treatment-sec sec-type="Distribution"><title>Distribution.</title><p>East China: Zhejiang, Anhui, Fujian, Jiagnxi; South China: Guangxi (<bold>new provincial record</bold>).
                            </p></tp:treatment-sec><tp:treatment-sec sec-type="Comparative notes"><title>Comparative notes.</title><p>The <italic><tp:taxon-name>Pselaphodes tianmuensis</tp:taxon-name></italic> group is based on this species. <italic><tp:taxon-name>Pselaphodes tianmuensis</tp:taxon-name></italic> can be separated from the other members of the group by the short, apically narrowed metaventral processes combined with the apically rounded median lobe of the aedeagus, the structure of the aedeagal endophallus, and its distribution.
                            </p></tp:treatment-sec><tp:treatment-sec sec-type="Notes"><title>Notes.</title><p>The structure of aedeagal endophallus varies slightly among the populations from the listed localities. At this time we are not able to separate these populations at the species level.</p><fig id="F16" position="float" orientation="portrait"><label>Figure 16.</label><caption><p>Male habitus of <italic><tp:taxon-name>Pselaphodes tianmuensis</tp:taxon-name></italic> (<bold>A</bold>) and <italic><tp:taxon-name>Pselaphodes tiantongensis</tp:taxon-name></italic> (<bold>B</bold>). Scales: 1.0 mm.</p></caption><graphic xmlns:xlink="http://www.w3.org/1999/xlink" xlink:href="ZooKeys-275-023-g016.jpg" position="float" orientation="portrait" xlink:type="simple"/></fig><fig id="F17" position="float" orientation="portrait"><label>Figure 17.</label><caption><p>Diagnostic features of <italic><tp:taxon-name>Pselaphodes tianmuensis</tp:taxon-name></italic> in male. <bold>A</bold> antenna <bold>B</bold> pronotum <bold>C</bold> median metaventral process, in lateral view <bold>D</bold> protrochanter and profemur <bold>E</bold> apical portion of protibia <bold>F</bold> mesotrochanter and mesofemur <bold>G</bold> metatrochanter and metafemur <bold>H</bold> sternite IX <bold>I</bold> aedeagus, in dorsal view <bold>J</bold> same, in lateral view <bold>K</bold> same, in ventral view. Scales (mm): <bold>A, B, D, F, G</bold> = 0.3; <bold>C, I, J, K</bold> = 0.2; <bold>H</bold> = 0.1; <bold>E</bold> = 0.05.</p></caption><graphic xmlns:xlink="http://www.w3.org/1999/xlink" xlink:href="ZooKeys-275-023-g017.jpg" position="float" orientation="portrait" xlink:type="simple"/></fig></tp:treatment-sec></tp:taxon-treatment>
