# Supplementary material for: Further studies on the Pselaphodes complex of genera from China (Coleoptera, Staphylinidae, Pselaphinae)
Source: Zookeys. 2013 Mar 4;(275):23–65. doi: 10.3897/zookeys.275.4571 (PMC3677326; doi:10.3897/zookeys.275.4571)
Supplement: XML Treatment for Pselaphodes tiantongensis [file zookeys.275.4571-treatment14.xml]

<!DOCTYPE tp:taxon-treatment
  PUBLIC "-//TaxonX//DTD Taxonomic Treatment Publishing DTD v0 20100105//EN" "tax-treatment-NSO.dtd">
<tp:taxon-treatment xmlns:tp="http://www.plazi.org/taxpub"><tp:treatment-meta><mixed-citation publication-type="journal"><person-group><name><surname>Yin</surname><given-names>Zi-Wei</given-names></name><name><surname>Hlaváč</surname><given-names>Peter</given-names></name><name><surname>Li</surname><given-names>Li-Zhen</given-names></name></person-group><article-title>Further studies on the 
                    <italic>Pselaphodes</italic> complex of genera from China (Coleoptera, Staphylinidae, Pselaphinae)
                </article-title><source>Zookeys</source><day>4</day><month>3</month><year>2013</year><volume>2013</volume><issue>275</issue><fpage>23</fpage><lpage>65</lpage><pub-id pub-id-type="doi">10.3897/zookeys.275.4571</pub-id></mixed-citation></tp:treatment-meta><tp:nomenclature><tp:taxon-name>
                                <tp:taxon-name-part taxon-name-part-type="genus">Pselaphodes</tp:taxon-name-part>
                                <tp:taxon-name-part taxon-name-part-type="species">tiantongensis</tp:taxon-name-part>
                            <object-id xmlns:xlink="http://www.w3.org/1999/xlink" xlink:type="simple">urn:lsid:zoobank.org:act:ADE67E9B-9B6A-4BCD-ADC3-98DDAC2C4EB3</object-id>
								<object-id xmlns:xlink="http://www.w3.org/1999/xlink" xlink:type="simple">http://species-id.net/wiki/Pselaphodes_tiantongensis</object-id>
								</tp:taxon-name><tp:taxon-authority>Yin &amp; Li</tp:taxon-authority><tp:taxon-status xmlns:xlink="http://www.w3.org/1999/xlink" xlink:type="simple">sp. n.</tp:taxon-status><xref ref-type="fig" rid="F16">Figs 16B</xref><xref ref-type="fig" rid="F18">18</xref></tp:nomenclature><tp:treatment-sec sec-type="Type material"><title>Type material</title><p>(5 ♂♂, 2 ♀♀)<bold>.</bold> Holotype: ♂, labeled ‘CHINA: Zhejiang, Ningbo City / Yinzhou District, Tiantong Shan / <named-content xmlns:xlink="http://www.w3.org/1999/xlink" content-type="dwc:verbatimCoordinates" xlink:type="simple">29°48'03"N, 121°46'56E</named-content>, 600 m / (mixed leaf <!--PageBreak-->litter, sifted) / 2009.iv.26, Ting Feng leg.’ (SNUC). Paratypes: 4 ♂♂, 2 ♀♀, same label data as holotype (SNUC).
                            </p></tp:treatment-sec><tp:treatment-sec sec-type="Diagnosis"><title>Diagnosis.</title><p>Reddish brown; length 3.28–3.45; postgenae rounded laterally; antennomeres IX–XI enlarged; antennomeres IX modified in male; pronotum rounded at anterolateral margins; male with short metaventral processes; metacoxae simple; aedeagus with asymmetric median lobe.</p></tp:treatment-sec><tp:treatment-sec sec-type="Description"><title>Description.</title><p>Male (<xref ref-type="fig" rid="F16">Fig. 16B</xref>). Length 3.34–3.45. Head longer than wide, HL 0.75–0.77, HW 0.67–0.68; eyes each composed of about 35 facets. Antennal clubs as in <xref ref-type="fig" rid="F18">Fig. 18A</xref>. Pronotum (<xref ref-type="fig" rid="F18">Fig. 18B</xref>) slightly longer than wide, PL 0.71–0.72, PW 0.66–0.69, rounded at anterolateral margins. Elytra wider than long, EL 1.00–1.01, EW 1.29–1.34. Metaventral processes short, apically narrowed and curved posteriorly (<xref ref-type="fig" rid="F18">Fig. 18C</xref>). Protrochanters and profemora spinose ventrally (<xref ref-type="fig" rid="F18">Fig. 18D</xref>), protibiae with indistinct apical projection (<xref ref-type="fig" rid="F18">Fig. 18E</xref>); mesotrochanters with multiple ventral spines, mesofemora simple (<xref ref-type="fig" rid="F18">Fig. 18F</xref>); metatrochanters and metafemora simple (<xref ref-type="fig" rid="F18">Fig. 18G</xref>). <!--PageBreak-->Abdomen broad at base and narrowed apically, AL 0.88–0.95, AW 1.29–1.31. Sternite IX as in <xref ref-type="fig" rid="F18">Fig. 18H</xref>. Aedeagus length 0.78, with asymmetric median lobe (<xref ref-type="fig" rid="F18">Figs 18I–K</xref>).
                            </p><p>Female. Similar to male in general; BL 3.28–3.37, HL 0.76–0.77, HW 0.63–0.66, PL 0.69–0.71, PW 0.69–0.70, EL 0.93–0.95, EW 1.29–1.35, AL 0.90–0.94, AW 1.34–1.40. Eyes each composed of about 30 facets. Antennae unmodified; metaventral processes absent.</p><!--PageBreak--></tp:treatment-sec><tp:treatment-sec sec-type="Comparative notes"><title>Comparative notes.</title><p>This new species can be separated from the other species of the group by the short, apically curved and narrowed metaventral processes, the aedeagus with the median lobe being roundly broadened near apex, the structure of the aedeagal endophallus, and its distribution.</p></tp:treatment-sec><tp:treatment-sec sec-type="Distribution"><title>Distribution.</title><p>East China: Zhejiang.</p></tp:treatment-sec><tp:treatment-sec sec-type="Biology"><title>Biology.</title><p>Individuals were sifted from mixed leaf litter of a forest.</p></tp:treatment-sec><tp:treatment-sec sec-type="Etymology"><title>Etymology.</title><p>The new species is named after the type locality, Tiantongshan National Forest Park.</p><fig id="F18" position="float" orientation="portrait"><label>Figure 18.</label><caption><p>Diagnostic features of <italic><tp:taxon-name>Pselaphodes tiantongensis</tp:taxon-name></italic> in male. <bold>A</bold> antenna <bold>B</bold> pronotum <bold>C</bold> median metaventral process, in lateral view <bold>D</bold> protrochanter and profemur <bold>E</bold> apical portion of protibia <bold>F</bold> mesotrochanter and mesofemur <bold>G</bold> metatrochanter and metafemur <bold>H</bold> sternite IX <bold>I</bold> aedeagus, in dorsal view <bold>J</bold> same, in lateral view <bold>K</bold> same, in ventral view. Scales (mm): <bold>A, B, D, F, G</bold> = 0.3; <bold>C, I, J, K</bold> = 0.2; <bold>H</bold> = 0.1; <bold>E</bold> = 0.05.</p></caption><graphic xmlns:xlink="http://www.w3.org/1999/xlink" xlink:href="ZooKeys-275-023-g018.jpg" position="float" orientation="portrait" xlink:type="simple"/></fig><!--PageBreak--></tp:treatment-sec><tp:treatment-sec><!--Section generated to contain objects referenced in tp:taxon-treatment.--><fig id="F16" position="float" orientation="portrait"><label>Figure 16.</label><caption><p>Male habitus of <italic><tp:taxon-name>Pselaphodes tianmuensis</tp:taxon-name></italic> (<bold>A</bold>) and <italic><tp:taxon-name>Pselaphodes tiantongensis</tp:taxon-name></italic> (<bold>B</bold>). Scales: 1.0 mm.</p></caption><graphic xmlns:xlink="http://www.w3.org/1999/xlink" xlink:href="ZooKeys-275-023-g016.jpg" position="float" orientation="portrait" xlink:type="simple"/></fig></tp:treatment-sec></tp:taxon-treatment>
