# Supplementary material for: Further studies on the Pselaphodes complex of genera from China (Coleoptera, Staphylinidae, Pselaphinae)
Source: Zookeys. 2013 Mar 4;(275):23–65. doi: 10.3897/zookeys.275.4571 (PMC3677326; doi:10.3897/zookeys.275.4571)
Supplement: XML Treatment for Pselaphodes wrasei [file zookeys.275.4571-treatment15.xml]

<!DOCTYPE tp:taxon-treatment
  PUBLIC "-//TaxonX//DTD Taxonomic Treatment Publishing DTD v0 20100105//EN" "tax-treatment-NSO.dtd">
<tp:taxon-treatment xmlns:tp="http://www.plazi.org/taxpub"><tp:treatment-meta><mixed-citation publication-type="journal"><person-group><name><surname>Yin</surname><given-names>Zi-Wei</given-names></name><name><surname>Hlaváč</surname><given-names>Peter</given-names></name><name><surname>Li</surname><given-names>Li-Zhen</given-names></name></person-group><article-title>Further studies on the 
                    <italic>Pselaphodes</italic> complex of genera from China (Coleoptera, Staphylinidae, Pselaphinae)
                </article-title><source>Zookeys</source><day>4</day><month>3</month><year>2013</year><volume>2013</volume><issue>275</issue><fpage>23</fpage><lpage>65</lpage><pub-id pub-id-type="doi">10.3897/zookeys.275.4571</pub-id></mixed-citation></tp:treatment-meta><tp:nomenclature><tp:taxon-name>
                                <tp:taxon-name-part taxon-name-part-type="genus">Pselaphodes</tp:taxon-name-part>
                                <tp:taxon-name-part taxon-name-part-type="species">wrasei</tp:taxon-name-part>
                            <object-id xmlns:xlink="http://www.w3.org/1999/xlink" xlink:type="simple">urn:lsid:zoobank.org:act:9C525AD1-4FCA-43A6-A70A-2A5A7D5655E0</object-id>
								<object-id xmlns:xlink="http://www.w3.org/1999/xlink" xlink:type="simple">http://species-id.net/wiki/Pselaphodes_wrasei</object-id>
								</tp:taxon-name><tp:taxon-authority>Yin &amp; Li</tp:taxon-authority><tp:taxon-status xmlns:xlink="http://www.w3.org/1999/xlink" xlink:type="simple">sp. n.</tp:taxon-status><xref ref-type="fig" rid="F19">Figs 19A</xref><xref ref-type="fig" rid="F20">20</xref></tp:nomenclature><tp:treatment-sec sec-type="Type material"><title>Type material</title><p>(1 ♂, 5 ♀♀)<bold>.</bold> Holotype: ♂, labeled ‘CHINA (N-Yunnan) Zhongdian Co. / 36 km ESE Zhongdian, 3500–3550 m / <named-content xmlns:xlink="http://www.w3.org/1999/xlink" content-type="dwc:verbatimCoordinates" xlink:type="simple">27°40'09"N, 100°01'05E</named-content> (over grown / rock hillside with old mixed forest, / bamboo, dead wood, leaf litter) / 23–24.VIII.2003 Wrase [13]’ (pcMS); 4 ♀♀, same label data as holotype (pcMS); 1 ♀, same label data, except ’24.VIII.2003, M. Schülke’ (pcMS).
                            </p></tp:treatment-sec><tp:treatment-sec sec-type="Diagnosis"><title>Diagnosis.</title><p>Reddish brown; length 3.27–3.32; postgenae rounded laterally; antennomeres IX–XI enlarged; antennomeres IX modified in male; pronotum rounded at anterolateral margins; male with long metaventral processes; metacoxae simple; aedeagus with asymmetric median lobe.</p></tp:treatment-sec><tp:treatment-sec sec-type="Description"><title>Description.</title><p>Male (<xref ref-type="fig" rid="F19">Fig. 19A</xref>). Length 3.32. Head longer than wide, HL 0.75, HW 0.68; eyes each composed of about 45 facets. Antennal clubs as in <xref ref-type="fig" rid="F20">Fig. 20A</xref>. Pronotum (<xref ref-type="fig" rid="F20">Fig. 20B</xref>) slightly longer than wide, PL 0.72, PW 0.69, rounded at anterolat<!--PageBreak-->eral margins. Elytra wider than long, EL 0.89, EW 1.34. Metaventral processes long, apically narrowed (<xref ref-type="fig" rid="F20">Fig. 20C</xref>). Protrochanters and profemora spinose ventrally (<xref ref-type="fig" rid="F20">Fig. 20D</xref>), protibiae with small apical projection (<xref ref-type="fig" rid="F20">Fig. 20E</xref>); mesotrochanters with single ventral spine, mesofemora simple (<xref ref-type="fig" rid="F20">Fig. 20F</xref>); metatrochanters and metafemora simple (<xref ref-type="fig" rid="F20">Fig. 20G</xref>). Abdomen broad at base and narrowed apically, AL 0.96, AW 1.41. Sternite IX as in <xref ref-type="fig" rid="F20">Fig. 20H</xref>. Aedeagus length 0.62, with asymmetric median lobe (<xref ref-type="fig" rid="F20">Figs 20I–K</xref>).
                            </p><p>Female. Similar to male in general; BL 3.27–3.32, HL 0.73–0.74, HW 0.62–0.63, PL 0.68–0.70, PW 0.65–0.66, EL 0.81–0.82, EW 1.29–1.31, AL 1.05–1.06, <!--PageBreak-->AW 1.45–1.46. Eyes each composed of about 25 facets. Antennae unmodified; metaventral processes absent.</p></tp:treatment-sec><tp:treatment-sec sec-type="Comparative notes"><title>Comparative notes.</title><p>This species can be separated from the other species of the group by the thin, elongate metaventral processes, the thin median lobe of the aedeagus, the structure of the aedeagal endophallus, and its distribution.</p></tp:treatment-sec><tp:treatment-sec sec-type="Distribution"><title>Distribution.</title><p>Southwest China: Yunnan.</p></tp:treatment-sec><tp:treatment-sec sec-type="Biology"><title>Biology.</title><p>Adults were collected by sifting leaf litter and moss in mixed forests.</p></tp:treatment-sec><tp:treatment-sec sec-type="Etymology"><title>Etymology.</title><p>The new species is named after David W. Wrase, collector of the holotype and most paratypes.</p><fig id="F19" position="float" orientation="portrait"><label>Figure 19.</label><caption><p>Male habitus of <italic><tp:taxon-name>Pselaphodes wrasei</tp:taxon-name></italic> (<bold>A</bold>) and <italic><tp:taxon-name>Pselaphodes grebennikovi</tp:taxon-name></italic> (<bold>B</bold>). Scales: 1.0 mm.</p></caption><graphic xmlns:xlink="http://www.w3.org/1999/xlink" xlink:href="ZooKeys-275-023-g019.jpg" position="float" orientation="portrait" xlink:type="simple"/></fig><fig id="F20" position="float" orientation="portrait"><label>Figure 20.</label><caption><p>Diagnostic features of <italic><tp:taxon-name>Pselaphodes wrasei</tp:taxon-name></italic> in male. <bold>A</bold> antenna <bold>B</bold> pronotum <bold>C</bold> median metaventral process, in lateral view <bold>D</bold> protrochanter and profemur <bold>E</bold> apical portion of protibia <bold>F</bold> mesotrochanter and mesofemur <bold>G</bold> metatrochanter and metafemur <bold>H</bold> sternite IX <bold>I</bold> aedeagus, in dorsal view <bold>J</bold> same, in lateral view <bold>K</bold> same, in ventral view. Scales (mm): <bold>A, B, D, F, G</bold> = 0.3; <bold>C, I, J, K</bold> = 0.2; <bold>H</bold> = 0.1; <bold>E</bold> = 0.05.</p></caption><graphic xmlns:xlink="http://www.w3.org/1999/xlink" xlink:href="ZooKeys-275-023-g020.jpg" position="float" orientation="portrait" xlink:type="simple"/></fig></tp:treatment-sec></tp:taxon-treatment>
