# Supplementary material for: Further studies on the Pselaphodes complex of genera from China (Coleoptera, Staphylinidae, Pselaphinae)
Source: Zookeys. 2013 Mar 4;(275):23–65. doi: 10.3897/zookeys.275.4571 (PMC3677326; doi:10.3897/zookeys.275.4571)
Supplement: XML Treatment for Pselaphodes aculeus [file zookeys.275.4571-treatment16.xml]

<!DOCTYPE tp:taxon-treatment
  PUBLIC "-//TaxonX//DTD Taxonomic Treatment Publishing DTD v0 20100105//EN" "tax-treatment-NSO.dtd">
<tp:taxon-treatment xmlns:tp="http://www.plazi.org/taxpub"><tp:treatment-meta><mixed-citation publication-type="journal"><person-group><name><surname>Yin</surname><given-names>Zi-Wei</given-names></name><name><surname>Hlaváč</surname><given-names>Peter</given-names></name><name><surname>Li</surname><given-names>Li-Zhen</given-names></name></person-group><article-title>Further studies on the 
                    <italic>Pselaphodes</italic> complex of genera from China (Coleoptera, Staphylinidae, Pselaphinae)
                </article-title><source>Zookeys</source><day>4</day><month>3</month><year>2013</year><volume>2013</volume><issue>275</issue><fpage>23</fpage><lpage>65</lpage><pub-id pub-id-type="doi">10.3897/zookeys.275.4571</pub-id></mixed-citation></tp:treatment-meta><tp:nomenclature><tp:taxon-name>
                                <tp:taxon-name-part taxon-name-part-type="genus">Pselaphodes</tp:taxon-name-part>
                                <tp:taxon-name-part taxon-name-part-type="species">aculeus</tp:taxon-name-part>
                            <object-id xmlns:xlink="http://www.w3.org/1999/xlink" xlink:type="simple">http://species-id.net/wiki/Pselaphodes_aculeus</object-id>
								</tp:taxon-name><tp:taxon-authority>Yin, Li &amp; Zhao</tp:taxon-authority><tp:nomenclature-citation-list><tp:nomenclature-citation><tp:taxon-name>Pselaphodes aculeus</tp:taxon-name><comment> Yin, Li &amp; Zhao, 2010: 8. Type locality: Nabanhe Natural Reserve, Jinghong, Yunnan, Southwest China.</comment></tp:nomenclature-citation></tp:nomenclature-citation-list></tp:nomenclature><tp:treatment-sec sec-type="Additional material examined"><title>Additional material examined</title><p>(2 ♂♂, 4 ♀♀)<bold>.</bold> 1 ♂, 3 ♀♀, labeled ‘CHINA: FUJIAN Prov. / Wuyi Shan Nat. Res. / Sangan env. (900 m) / 3..V.-12.VI.2001 / Hlaváč &amp; Cooter lgt.’ (pcPH); 1 ♂, labeled ‘Baigecunbian [near Baihe Village] / 400 m alt., Napo / Guangxi, CHINA / 8.iv.1998 / Hai-Sheng Zhou leg.’ (pcPH)
                            </p></tp:treatment-sec><tp:treatment-sec sec-type="Diagnosis and description"><title>Diagnosis and description.</title><p>Yin, Li and Zhao, 2010 (P 8; figs 11, 23, 49–51, 68–70, 84, 85, 100, 122, 123, 136, 148, 170, 171, 177); Yin, Li and Zhao, 2011a (P 476; figs 111–116).</p></tp:treatment-sec><tp:treatment-sec sec-type="Distribution"><title>Distribution.</title><p>East China: Anhui, Fujian (<bold>new provincial record</bold>); Southwest China: Yunnan; South China: Guangxi (<bold>new provincial record</bold>), Hainan.
                            </p></tp:treatment-sec><tp:treatment-sec sec-type="Comments"><title>Comments.</title><p>The male pro- and metatibiae of this species are uniquely modified. Populations from different localities have the aedeagus differing in the apices of median lobe and endophallus. Since the male external features are quite stable, all populations are treated as one, wide-spread species.</p></tp:treatment-sec></tp:taxon-treatment>
