# Supplementary material for: Further studies on the Pselaphodes complex of genera from China (Coleoptera, Staphylinidae, Pselaphinae)
Source: Zookeys. 2013 Mar 4;(275):23–65. doi: 10.3897/zookeys.275.4571 (PMC3677326; doi:10.3897/zookeys.275.4571)
Supplement: XML Treatment for Pselaphodes grebennikovi [file zookeys.275.4571-treatment17.xml]

<!DOCTYPE tp:taxon-treatment
  PUBLIC "-//TaxonX//DTD Taxonomic Treatment Publishing DTD v0 20100105//EN" "tax-treatment-NSO.dtd">
<tp:taxon-treatment xmlns:tp="http://www.plazi.org/taxpub"><tp:treatment-meta><mixed-citation publication-type="journal"><person-group><name><surname>Yin</surname><given-names>Zi-Wei</given-names></name><name><surname>Hlaváč</surname><given-names>Peter</given-names></name><name><surname>Li</surname><given-names>Li-Zhen</given-names></name></person-group><article-title>Further studies on the 
                    <italic>Pselaphodes</italic> complex of genera from China (Coleoptera, Staphylinidae, Pselaphinae)
                </article-title><source>Zookeys</source><day>4</day><month>3</month><year>2013</year><volume>2013</volume><issue>275</issue><fpage>23</fpage><lpage>65</lpage><pub-id pub-id-type="doi">10.3897/zookeys.275.4571</pub-id></mixed-citation></tp:treatment-meta><tp:nomenclature><tp:taxon-name>
                                <tp:taxon-name-part taxon-name-part-type="genus">Pselaphodes</tp:taxon-name-part>
                                <tp:taxon-name-part taxon-name-part-type="species">grebennikovi</tp:taxon-name-part>
                            <object-id xmlns:xlink="http://www.w3.org/1999/xlink" xlink:type="simple">urn:lsid:zoobank.org:act:C7FCE72A-D98C-49E7-B941-5FDFC1DED19E</object-id>
								<object-id xmlns:xlink="http://www.w3.org/1999/xlink" xlink:type="simple">http://species-id.net/wiki/Pselaphodes_grebennikovi</object-id>
								</tp:taxon-name><tp:taxon-authority>Yin &amp; Hlaváč</tp:taxon-authority><tp:taxon-status xmlns:xlink="http://www.w3.org/1999/xlink" xlink:type="simple">sp. n.</tp:taxon-status><xref ref-type="fig" rid="F19">Figs 19B</xref><xref ref-type="fig" rid="F21">21</xref></tp:nomenclature><tp:treatment-sec sec-type="Type material "><title>Type material </title><p>(2 ♂♂, 5 ♀♀)<bold>.</bold> Holotype: ♂, labeled ‘CHINA, YunnaN, Cang Shan at Dali / <named-content xmlns:xlink="http://www.w3.org/1999/xlink" content-type="dwc:verbatimCoordinates" xlink:type="simple">25°41'07"N, 100°06'58E</named-content> / 2.VII.2011, 2714 m / sift33. V. Grebennikov’ (pcPH). Paratypes: 1 ♂, 5 ♀♀, same label data as holotype (pcPH, SNUC).
                            </p><!--PageBreak--></tp:treatment-sec><tp:treatment-sec sec-type="Diagnosis"><title>Diagnosis.</title><p>Reddish brown; length 3.21–3.55; postgenae rounded laterally; antennomeres IX–XI enlarged; VII and IX–XI modified in male; pronotum rounded at anterolateral margins; male with long, broad metaventral processes; metacoxae simple; aedeagus with asymmetric median lobe.</p></tp:treatment-sec><tp:treatment-sec sec-type="Description"><title>Description.</title><p>Male (<xref ref-type="fig" rid="F19">Fig. 19B</xref>). Length 3.37–3.55. Head longer than wide, HL 0.76–0.80, HW 0.66–0.69; eyes each composed of about 40 facets. Antennal clubs as in <xref ref-type="fig" rid="F21">Fig. 21A</xref>. Pronotum (<xref ref-type="fig" rid="F21">Fig. 21B</xref>) about as long as wide, PL 0.71–0.75, PW 0.71–0.73, rounded at anterolateral margins. Elytra wider than long, EL 0.90–0.93, EW 1.32–1.37. Metaventral processes long, and broad (<xref ref-type="fig" rid="F21">Fig. 21C</xref>). Protrochanters and pro<!--PageBreak-->femora spinose at ventral margins (<xref ref-type="fig" rid="F21">Fig. 21D</xref>), protibiae with distinct blunt apical spur (<xref ref-type="fig" rid="F21">Fig. 21E</xref>); mesotrochanters with small ventral spines, mesofemora simple (<xref ref-type="fig" rid="F21">Fig. 21F</xref>); metatrochanters and metafemora simple (<xref ref-type="fig" rid="F21">Fig. 21G</xref>). Abdomen broad at base and narrowed apically, AL 1.00–1.07, AW 1.29–1.38. Sternite IX as in <xref ref-type="fig" rid="F21">Fig. 21H</xref>. Aedeagus length 0.57, with asymmetric median lobe (<xref ref-type="fig" rid="F21">Figs 21I–K</xref>).
                            </p><p>Female. Similar to male in general; BL 3.21–3.31, HL 0.74–0.75, HW 0.61–0.62, PL 0.71–0.72, PW 0.69–0.71, EL 0.83–0.84, EW 1.31–1.32, AL 0.93–1.00, AW 1.36–1.37. Eyes each composed of about 25 facets. Antennae unmodified; metaventral processes absent.</p></tp:treatment-sec><tp:treatment-sec sec-type="Comparative notes"><title>Comparative notes.</title><p>This distinct species can be readily separated from all other members of the genus by the antennomeres IX being largely projecting mesally, the modified antennomeres VII, and the aedeagus with a long, apically rounded median lobe.</p></tp:treatment-sec><tp:treatment-sec sec-type="Distribution"><title>Distribution.</title><p>Southwest China: Yunnan.</p></tp:treatment-sec><tp:treatment-sec sec-type="Biology"><title>Biology.</title><p>Individuals were collected by sifting leaf litter in a forest.</p></tp:treatment-sec><tp:treatment-sec sec-type="Etymology"><title>Etymology.</title><p>The new species is named after Vasily Grebennikov, collector of the type series.</p><fig id="F21" position="float" orientation="portrait"><label>Figure 21.</label><caption><p>Diagnostic features of <italic><tp:taxon-name>Pselaphodes grebennikovi</tp:taxon-name></italic> in male. <bold>A</bold> antenna <bold>B</bold> pronotum <bold>C</bold> median metaventral process, in lateral view <bold>D</bold> protrochanter and profemur <bold>E</bold> apical portion of protibia <bold>F</bold> mesotrochanter and mesofemur <bold>G</bold> metatrochanter and metafemur <bold>H</bold> sternite IX <bold>I</bold> aedeagus, in dorsal view <bold>J</bold> same, in lateral view <bold>K</bold> same, in ventral view. Scales (mm): <bold>A, B, D, F, G</bold> = 0.3; <bold>C, I, J, K</bold> = 0.2; <bold>H</bold> = 0.1; <bold>E</bold> = 0.05.</p></caption><graphic xmlns:xlink="http://www.w3.org/1999/xlink" xlink:href="ZooKeys-275-023-g021.jpg" position="float" orientation="portrait" xlink:type="simple"/></fig></tp:treatment-sec><tp:treatment-sec><!--Section generated to contain objects referenced in tp:taxon-treatment.--><fig id="F19" position="float" orientation="portrait"><label>Figure 19.</label><caption><p>Male habitus of <italic><tp:taxon-name>Pselaphodes wrasei</tp:taxon-name></italic> (<bold>A</bold>) and <italic><tp:taxon-name>Pselaphodes grebennikovi</tp:taxon-name></italic> (<bold>B</bold>). Scales: 1.0 mm.</p></caption><graphic xmlns:xlink="http://www.w3.org/1999/xlink" xlink:href="ZooKeys-275-023-g019.jpg" position="float" orientation="portrait" xlink:type="simple"/></fig></tp:treatment-sec></tp:taxon-treatment>
