# Supplementary material for: Further studies on the Pselaphodes complex of genera from China (Coleoptera, Staphylinidae, Pselaphinae)
Source: Zookeys. 2013 Mar 4;(275):23–65. doi: 10.3897/zookeys.275.4571 (PMC3677326; doi:10.3897/zookeys.275.4571)
Supplement: XML Treatment for Pselaphodes maoershanus [file zookeys.275.4571-treatment18.xml]

<!DOCTYPE tp:taxon-treatment
  PUBLIC "-//TaxonX//DTD Taxonomic Treatment Publishing DTD v0 20100105//EN" "tax-treatment-NSO.dtd">
<tp:taxon-treatment xmlns:tp="http://www.plazi.org/taxpub"><tp:treatment-meta><mixed-citation publication-type="journal"><person-group><name><surname>Yin</surname><given-names>Zi-Wei</given-names></name><name><surname>Hlaváč</surname><given-names>Peter</given-names></name><name><surname>Li</surname><given-names>Li-Zhen</given-names></name></person-group><article-title>Further studies on the 
                    <italic>Pselaphodes</italic> complex of genera from China (Coleoptera, Staphylinidae, Pselaphinae)
                </article-title><source>Zookeys</source><day>4</day><month>3</month><year>2013</year><volume>2013</volume><issue>275</issue><fpage>23</fpage><lpage>65</lpage><pub-id pub-id-type="doi">10.3897/zookeys.275.4571</pub-id></mixed-citation></tp:treatment-meta><tp:nomenclature><tp:taxon-name>
                                <tp:taxon-name-part taxon-name-part-type="genus">Pselaphodes</tp:taxon-name-part>
                                <tp:taxon-name-part taxon-name-part-type="species">maoershanus</tp:taxon-name-part>
                            <object-id xmlns:xlink="http://www.w3.org/1999/xlink" xlink:type="simple">http://species-id.net/wiki/Pselaphodes_maoershanus</object-id>
								</tp:taxon-name><tp:taxon-authority>Yin &amp; Li</tp:taxon-authority><xref ref-type="fig" rid="F22">Figs 22A</xref><xref ref-type="fig" rid="F23">23</xref><tp:nomenclature-citation-list><tp:nomenclature-citation><tp:taxon-name>Pselaphodes maoershanus</tp:taxon-name><comment> Yin &amp; Li, 2012 (<xref ref-type="bibr" rid="B6">Yin et al. 2012</xref>: 35). Type locality: Maoershan Mountain, Guilin, Guangxi, South China.</comment></tp:nomenclature-citation></tp:nomenclature-citation-list></tp:nomenclature><tp:treatment-sec sec-type="Additional material examined"><title>Additional material examined.</title><p>1 ♂, 2 ♀♀, labeled ‘CHINA: Guizhou, Leishan Co. / SE Kaili, NE Leishan / Leigong Shan, E-slope / <named-content xmlns:xlink="http://www.w3.org/1999/xlink" content-type="dwc:verbatimCoordinates" xlink:type="simple">26°23'39"N, 108°13'33E</named-content> // 2.5 km E of pass / 23–24.6.2001 / ca. 1600 m / leg. Schillhammer (17A)’ (pcPH).
                            </p></tp:treatment-sec><tp:treatment-sec sec-type="Diagnosis and description"><title>Diagnosis and description.</title><p><xref ref-type="bibr" rid="B7">Yin et al. 2012</xref> (P35; figs 3, 6, 9, 12, 15, 18, 21, 24, 27, 30); figs 22A, 23.</p></tp:treatment-sec><tp:treatment-sec sec-type="Distribution"><title>Distribution.</title><p>South China: Guangxi; Southwest China: Guizhou (<bold>new provincial record</bold>).
                            </p></tp:treatment-sec><tp:treatment-sec sec-type="Comments"><title>Comments.</title><p>Adults from Leigongshan Mountain are readily identified as <italic><tp:taxon-name>Pselaphodes maoershanus</tp:taxon-name></italic> based on the male features being identical with those from the type locality.
                            </p><fig id="F22" position="float" orientation="portrait"><label>Figure 22.</label><caption><p>Male habitus of <italic><tp:taxon-name>Pselaphodes maoershanus</tp:taxon-name></italic> (<bold>A</bold>) and <italic><tp:taxon-name>Pselaphodes monoceros</tp:taxon-name></italic> (<bold>B</bold>). Scales: 1.0 mm.</p></caption><graphic xmlns:xlink="http://www.w3.org/1999/xlink" xlink:href="ZooKeys-275-023-g022.jpg" position="float" orientation="portrait" xlink:type="simple"/></fig><fig id="F23" position="float" orientation="portrait"><label>Figure 23.</label><caption><p>Diagnostic features of <italic><tp:taxon-name>Pselaphodes maoershanus</tp:taxon-name></italic> in male. <bold>A</bold> antenna <bold>B</bold> pronotum <bold>C</bold> median metaventral process, in lateral view <bold>D</bold> protrochanter and profemur <bold>E</bold> apical portion of protibia <bold>F</bold> mesotrochanter and mesofemur <bold>G</bold> metatrochanter and metafemur <bold>H</bold> aedeagus, in dorsal view <bold>I</bold> same, in lateral view <bold>J</bold> same, in ventral view. Scales (mm): all 0.2, except E = 0.05.</p></caption><graphic xmlns:xlink="http://www.w3.org/1999/xlink" xlink:href="ZooKeys-275-023-g023.jpg" position="float" orientation="portrait" xlink:type="simple"/></fig></tp:treatment-sec><ref-list><ref id="B6"><mixed-citation xmlns:xlink="http://www.w3.org/1999/xlink" xlink:type="simple"><person-group><name name-style="western"><surname>Yin</surname><given-names>ZW</given-names></name><name name-style="western"><surname>Li</surname><given-names>LZ</given-names></name></person-group> (<year>2012</year>)<article-title> Notes on Michael Schülke’s pselaphine collections from China. – Tyrini. I. genera <italic>Labomimus</italic> Sharp, <italic>Linan</italic> Hlaváč and <italic>Pselaphodes</italic> Westwood (Coleoptera, Staphylinidae, Pselaphinae).</article-title><source>Zookeys </source><volume>251</volume>: <fpage>83</fpage>-<lpage>118</lpage>. doi: <ext-link ext-link-type="uri" xlink:href="http://dx.doi.org/10.3897/zookeys.251.4099" xlink:type="simple">10.3897/zookeys.251.4099</ext-link></mixed-citation></ref><ref id="B7"><mixed-citation xmlns:xlink="http://www.w3.org/1999/xlink" xlink:type="simple"><person-group><name name-style="western"><surname>Yin</surname><given-names>ZW</given-names></name><name name-style="western"><surname>Li</surname><given-names>LZ</given-names></name><name name-style="western"><surname>Gu</surname><given-names>FK</given-names></name></person-group> (<year>2012</year>)<article-title> Taxonomic study on the genus <italic>Pselaphodes</italic> Westwood (Coleoptera, Staphylinidae, Pselaphinae) from China. Part III.</article-title><source>Zootaxa </source><volume>3189</volume>: <fpage>29</fpage>-<lpage>38</lpage>.</mixed-citation></ref></ref-list></tp:taxon-treatment>
