# Supplementary material for: Further studies on the Pselaphodes complex of genera from China (Coleoptera, Staphylinidae, Pselaphinae)
Source: Zookeys. 2013 Mar 4;(275):23–65. doi: 10.3897/zookeys.275.4571 (PMC3677326; doi:10.3897/zookeys.275.4571)
Supplement: XML Treatment for Pselaphodes monoceros [file zookeys.275.4571-treatment19.xml]

<!DOCTYPE tp:taxon-treatment
  PUBLIC "-//TaxonX//DTD Taxonomic Treatment Publishing DTD v0 20100105//EN" "tax-treatment-NSO.dtd">
<tp:taxon-treatment xmlns:tp="http://www.plazi.org/taxpub"><tp:treatment-meta><mixed-citation publication-type="journal"><person-group><name><surname>Yin</surname><given-names>Zi-Wei</given-names></name><name><surname>Hlaváč</surname><given-names>Peter</given-names></name><name><surname>Li</surname><given-names>Li-Zhen</given-names></name></person-group><article-title>Further studies on the 
                    <italic>Pselaphodes</italic> complex of genera from China (Coleoptera, Staphylinidae, Pselaphinae)
                </article-title><source>Zookeys</source><day>4</day><month>3</month><year>2013</year><volume>2013</volume><issue>275</issue><fpage>23</fpage><lpage>65</lpage><pub-id pub-id-type="doi">10.3897/zookeys.275.4571</pub-id></mixed-citation></tp:treatment-meta><tp:nomenclature><tp:taxon-name>
                                <tp:taxon-name-part taxon-name-part-type="genus">Pselaphodes</tp:taxon-name-part>
                                <tp:taxon-name-part taxon-name-part-type="species">monoceros</tp:taxon-name-part>
                            <object-id xmlns:xlink="http://www.w3.org/1999/xlink" xlink:type="simple">urn:lsid:zoobank.org:act:8A403224-2E7F-4422-802C-957017D73558</object-id>
								<object-id xmlns:xlink="http://www.w3.org/1999/xlink" xlink:type="simple">http://species-id.net/wiki/Pselaphodes_monoceros</object-id>
								</tp:taxon-name><tp:taxon-authority>Yin &amp; Hlaváč</tp:taxon-authority><tp:taxon-status xmlns:xlink="http://www.w3.org/1999/xlink" xlink:type="simple">sp. n.</tp:taxon-status><xref ref-type="fig" rid="F22">Figs 22B</xref><xref ref-type="fig" rid="F24">24</xref></tp:nomenclature><tp:treatment-sec sec-type="Type material"><title>Type material</title><p>(5 ♂♂, 1 ♀)<bold>.</bold> Holotype: ♂, labeled ‘China: Xizang Prov. / Cuona County / Lexiang, alt. 2500 m / 16.vii.2012, Ye Liu leg.’ (SNUC); Paratypes: 4 ♂♂, 1 ♀, same label data as holotype type (SNUC).
                            </p><!--PageBreak--></tp:treatment-sec><tp:treatment-sec sec-type="Diagnosis"><title>Diagnosis.</title><p>Reddish brown; length 2.91–3.03; clypeus projected anteriorly, forming a horn-like process in male; postgenae elongate, rounded laterally; antennomeres IX–XI enlarged; pronotum rounded at anterolateral margins; male with greatly elongate metaventral processes; metacoxae simple; aedeagus with symmetric median lobe.</p></tp:treatment-sec><tp:treatment-sec sec-type="Description"><title>Description.</title><p>Male (<xref ref-type="fig" rid="F22">Fig. 22B</xref>). Length 2.91–3.00. Head slightly longer than wide, HL 0.58–0.59, HW 0.56–0.58; clypeus projecting anteriorly (<xref ref-type="fig" rid="F24">Fig. 24B</xref>); maxillary palpi (<xref ref-type="fig" rid="F24">Fig. 24C</xref>) with segments III indistinctly projected laterally; eyes each composed of about 40 facets. Antennal clubs as in <xref ref-type="fig" rid="F24">Fig. 24A</xref>. Pronotum (<xref ref-type="fig" rid="F24">Fig. 24D</xref>) slightly longer than wide, PL 0.58–0.61, PW 0.55–0.59, rounded at anterolateral margins. Elytra wider than long, EL 0.89–0.90, EW 1.16–1.17. Metaventral processes greatly elongate, apically narrowed (<xref ref-type="fig" rid="F24">Fig. 24E</xref>). Protrochantersand profemora spinose ventrally (<xref ref-type="fig" rid="F24">Fig. 24F</xref>), protibiae with small apical spur (<xref ref-type="fig" rid="F24">Fig. 24G</xref>); mesotrochanters spinose ventrally, mesofemora simple (<xref ref-type="fig" rid="F24">Fig. 24H</xref>), mesotibiae with <!--PageBreak-->small apical spine (<xref ref-type="fig" rid="F24">Fig. 24I</xref>); metatrochanters and metafemora simple (<xref ref-type="fig" rid="F24">Fig. 24J</xref>). Abdomen broad at base and narrowed apically, AL 0.86–0.90, AW 1.16–1.19. Sternite IX as in <xref ref-type="fig" rid="F24">Fig. 24K</xref>. Aedeagus length 0.56, with symmetric median lobe (<xref ref-type="fig" rid="F24">Figs 24L–N</xref>).
                            </p><p>Female. Similar to male in general; BL 3.03, HL 0.62, HW 0.57, PL 0.62, PW 0.60, EL 0.7, EW 1.19, AL 1.06, AW 1.28. Eyes each composed of about 20 facets. Antennae unmodified; metaventral processes absent.</p><!--PageBreak--></tp:treatment-sec><tp:treatment-sec sec-type="Comparative notes"><title>Comparative notes.</title><p>This unusual <italic><tp:taxon-name>Pselaphodes</tp:taxon-name></italic> species has simple maxillary palpomeres II and IV, with palpomeres III only slightly projecting laterally on the anterolateral margins. This form of maxillary palpi together with the modified clypeus in the male is not known in any other species of the <italic><tp:taxon-name>Pselaphodes</tp:taxon-name></italic> complex of genera. These two characters, in combination with the form of the antennal clubs, and the greatly elongate metaventral processes readily separate the new species from all other congeners of the genus. The generic limit of <italic><tp:taxon-name>Pselaphodes</tp:taxon-name></italic> is expanded based on this species. The form of maxillary palpi seems to be occasionally variable within genus (also see comments on <italic><tp:taxon-name>Labomimus simplicipalpus</tp:taxon-name></italic> above). An extensive species-level phylogenetic analysis is needed for the determination of the taxonomic placements of these atypical species.
                            </p><!--PageBreak--></tp:treatment-sec><tp:treatment-sec sec-type="Distribution"><title>Distribution.</title><p>Southwest China: Xizang (= Tibet).</p></tp:treatment-sec><tp:treatment-sec sec-type="Biology"><title>Biology.</title><p>Adults were collected by beating a pile of mixed live and dead branches in a forest.</p></tp:treatment-sec><tp:treatment-sec sec-type="Etymology"><title>Etymology.</title><p>The Latin word ‘<italic>monoceros</italic>’ means ‘a unicorn’, referring to the unique protuberance on the clypeus in the male.
                            </p><fig id="F24" position="float" orientation="portrait"><label>Figure 24.</label><caption><p>Diagnostic features of <italic><tp:taxon-name>Pselaphodes monoceros</tp:taxon-name></italic> in male. <bold>A</bold> antenna <bold>B</bold> head, in lateral view <bold>C</bold> maxillary palpus <bold>D</bold> pronotum <bold>E</bold> median metaventral process, in lateral view <bold>F</bold> protrochanter and profemur <bold>G</bold> apical portion of protibia <bold>H</bold> mesotrochanter and mesofemur <bold>I</bold> apical portion of mesotibia <bold>J</bold> metatrochanter and metafemur <bold>K</bold> sternite IX <bold>L</bold> aedeagus, in dorsal view <bold>M</bold> same, in lateral view <bold>N</bold> same, in ventral view. Scales (mm): <bold>A, B, D, F, H, J</bold> = 0.3; <bold>E, L, M, N</bold> = 0.2; <bold>C</bold> = 0.1; <bold>G, I, K</bold> = 0.05.</p></caption><graphic xmlns:xlink="http://www.w3.org/1999/xlink" xlink:href="ZooKeys-275-023-g024.jpg" position="float" orientation="portrait" xlink:type="simple"/></fig></tp:treatment-sec><tp:treatment-sec><!--Section generated to contain objects referenced in tp:taxon-treatment.--><fig id="F22" position="float" orientation="portrait"><label>Figure 22.</label><caption><p>Male habitus of <italic><tp:taxon-name>Pselaphodes maoershanus</tp:taxon-name></italic> (<bold>A</bold>) and <italic><tp:taxon-name>Pselaphodes monoceros</tp:taxon-name></italic> (<bold>B</bold>). Scales: 1.0 mm.</p></caption><graphic xmlns:xlink="http://www.w3.org/1999/xlink" xlink:href="ZooKeys-275-023-g022.jpg" position="float" orientation="portrait" xlink:type="simple"/></fig></tp:treatment-sec></tp:taxon-treatment>
