# Supplementary material for: Further studies on the Pselaphodes complex of genera from China (Coleoptera, Staphylinidae, Pselaphinae)
Source: Zookeys. 2013 Mar 4;(275):23–65. doi: 10.3897/zookeys.275.4571 (PMC3677326; doi:10.3897/zookeys.275.4571)
Supplement: XML Treatment for Pselaphodes pectinatus [file zookeys.275.4571-treatment20.xml]

<!DOCTYPE tp:taxon-treatment
  PUBLIC "-//TaxonX//DTD Taxonomic Treatment Publishing DTD v0 20100105//EN" "tax-treatment-NSO.dtd">
<tp:taxon-treatment xmlns:tp="http://www.plazi.org/taxpub"><tp:treatment-meta><mixed-citation publication-type="journal"><person-group><name><surname>Yin</surname><given-names>Zi-Wei</given-names></name><name><surname>Hlaváč</surname><given-names>Peter</given-names></name><name><surname>Li</surname><given-names>Li-Zhen</given-names></name></person-group><article-title>Further studies on the 
                    <italic>Pselaphodes</italic> complex of genera from China (Coleoptera, Staphylinidae, Pselaphinae)
                </article-title><source>Zookeys</source><day>4</day><month>3</month><year>2013</year><volume>2013</volume><issue>275</issue><fpage>23</fpage><lpage>65</lpage><pub-id pub-id-type="doi">10.3897/zookeys.275.4571</pub-id></mixed-citation></tp:treatment-meta><tp:nomenclature><tp:taxon-name>
                                <tp:taxon-name-part taxon-name-part-type="genus">Pselaphodes</tp:taxon-name-part>
                                <tp:taxon-name-part taxon-name-part-type="species">pectinatus</tp:taxon-name-part>
                            <object-id xmlns:xlink="http://www.w3.org/1999/xlink" xlink:type="simple">http://species-id.net/wiki/Pselaphodes_pectinatus</object-id>
								</tp:taxon-name><tp:taxon-authority>Yin, Li &amp; Zhao</tp:taxon-authority><xref ref-type="fig" rid="F25">Figs 25A</xref><xref ref-type="fig" rid="F26">26</xref><tp:nomenclature-citation-list><tp:nomenclature-citation><tp:taxon-name>Pselaphodes pectinatus</tp:taxon-name><comment> Yin, Li &amp; Zhao, 2011a: 474. Type locality: Bawangling Natural Reserve, Changjiang, Hainan, South China.</comment></tp:nomenclature-citation></tp:nomenclature-citation-list></tp:nomenclature><tp:treatment-sec sec-type="Additional material examined"><title>Additional material examined.</title><p>1 ♂, labeled ‘China: Hainan Prov. / Wuzhishan Mt. / road to peak / 18.iv.2012, 650–700 m / Peng et al. leg.’ (SNUC).</p></tp:treatment-sec><tp:treatment-sec sec-type="Diagnosis and description"><title>Diagnosis and description.</title><p><xref ref-type="bibr" rid="B9">Yin et al. 2011a</xref> (P474; figs 3 11, 23, 35, 47, 59, 63, 76, 89); figs 25A, 26.
                            </p></tp:treatment-sec><tp:treatment-sec sec-type="Distribution"><title>Distribution.</title><p>South China: Hainan.</p></tp:treatment-sec><tp:treatment-sec sec-type="Comments"><title>Comments.</title><p>This species was described from a single male from Bawangling, Hainan. The aedeagus of the holotype was lost during the dissection. Here we provide new illustrations of major diagnostic features of this species including the aedeagus, based on a second male specimen from Wuzhishan Mountain, Hainan. <italic><tp:taxon-name>Pselaphodes pectinatus</tp:taxon-name></italic> can be readily separated from all other congeners at the first sight by the greatly modified apical portion of the protibiae in the male.
                            </p><fig id="F25" position="float" orientation="portrait"><label>Figure 25.</label><caption><p>Male habitus of <italic><tp:taxon-name>Pselaphodes pectinatus</tp:taxon-name></italic> (<bold>A</bold>) and <italic><tp:taxon-name>Pselaphodes pengi</tp:taxon-name></italic> (<bold>B</bold>). Scales: 1.0 mm.</p></caption><graphic xmlns:xlink="http://www.w3.org/1999/xlink" xlink:href="ZooKeys-275-023-g025.jpg" position="float" orientation="portrait" xlink:type="simple"/></fig><fig id="F26" position="float" orientation="portrait"><label>Figure 26.</label><caption><p>Diagnostic features of <italic><tp:taxon-name>Pselaphodes pectinatus</tp:taxon-name></italic> in male. <bold>A</bold> antenna <bold>B</bold> pronotum <bold>C</bold> median metaventral process, in lateral view <bold>D</bold> protrochanter and profemur <bold>E</bold> protibia <bold>F</bold> mesotrochanter and mesofemur <bold>G</bold> metatrochanter and metafemur <bold>H</bold> sternite IX <bold>I</bold> aedeagus, in dorsal view <bold>J</bold> same, in lateral view <bold>K</bold> same, in ventral view. Scales (mm): <bold>A, B, D, E F, G</bold> = 0.3; <bold>C, I, J, K</bold> = 0.2; <bold>H</bold> = 0.1.</p></caption><graphic xmlns:xlink="http://www.w3.org/1999/xlink" xlink:href="ZooKeys-275-023-g026.jpg" position="float" orientation="portrait" xlink:type="simple"/></fig></tp:treatment-sec><ref-list><ref id="B9"><mixed-citation xmlns:xlink="http://www.w3.org/1999/xlink" xlink:type="simple"><person-group><name name-style="western"><surname>Yin</surname><given-names>ZW</given-names></name><name name-style="western"><surname>Li</surname><given-names>LZ</given-names></name><name name-style="western"><surname>Zhao</surname><given-names>MJ</given-names></name></person-group> (<year>2011a</year>)<article-title> Taxonomic study on the genus <italic>Pselaphodes</italic> Westwood (Coleoptera, Staphylinidae, Pselaphinae) from China. Part II.</article-title><source>Annales Zoologici </source><volume>61</volume>: <fpage>463</fpage>-<lpage>481</lpage>. doi: <ext-link ext-link-type="uri" xlink:href="http://dx.doi.org/10.3161/000345411X603337" xlink:type="simple">10.3161/000345411X603337</ext-link></mixed-citation></ref></ref-list></tp:taxon-treatment>
