# Supplementary material for: Further studies on the Pselaphodes complex of genera from China (Coleoptera, Staphylinidae, Pselaphinae)
Source: Zookeys. 2013 Mar 4;(275):23–65. doi: 10.3897/zookeys.275.4571 (PMC3677326; doi:10.3897/zookeys.275.4571)
Supplement: XML Treatment for Pselaphodes pengi [file zookeys.275.4571-treatment21.xml]

<!DOCTYPE tp:taxon-treatment
  PUBLIC "-//TaxonX//DTD Taxonomic Treatment Publishing DTD v0 20100105//EN" "tax-treatment-NSO.dtd">
<tp:taxon-treatment xmlns:tp="http://www.plazi.org/taxpub"><tp:treatment-meta><mixed-citation publication-type="journal"><person-group><name><surname>Yin</surname><given-names>Zi-Wei</given-names></name><name><surname>Hlaváč</surname><given-names>Peter</given-names></name><name><surname>Li</surname><given-names>Li-Zhen</given-names></name></person-group><article-title>Further studies on the 
                    <italic>Pselaphodes</italic> complex of genera from China (Coleoptera, Staphylinidae, Pselaphinae)
                </article-title><source>Zookeys</source><day>4</day><month>3</month><year>2013</year><volume>2013</volume><issue>275</issue><fpage>23</fpage><lpage>65</lpage><pub-id pub-id-type="doi">10.3897/zookeys.275.4571</pub-id></mixed-citation></tp:treatment-meta><tp:nomenclature><tp:taxon-name>
                                <tp:taxon-name-part taxon-name-part-type="genus">Pselaphodes</tp:taxon-name-part>
                                <tp:taxon-name-part taxon-name-part-type="species">pengi</tp:taxon-name-part>
                            <object-id xmlns:xlink="http://www.w3.org/1999/xlink" xlink:type="simple">urn:lsid:zoobank.org:act:BEDE3E50-7062-420D-9320-971586BF0B10</object-id>
								<object-id xmlns:xlink="http://www.w3.org/1999/xlink" xlink:type="simple">http://species-id.net/wiki/Pselaphodes_pengi</object-id>
								</tp:taxon-name><tp:taxon-authority>Yin &amp; Li</tp:taxon-authority><tp:taxon-status xmlns:xlink="http://www.w3.org/1999/xlink" xlink:type="simple">sp. n.</tp:taxon-status><xref ref-type="fig" rid="F25">Figs 25B</xref><xref ref-type="fig" rid="F27">27</xref></tp:nomenclature><tp:treatment-sec sec-type="Type material"><title>Type material</title><p>(3 ♂♂)<bold>.</bold> Holotype: ♂, labeled ‘CHINA: Sichuan, Tianquan County / Labahe N. R., Heixuan Valley, ca. 30 / km NW Tianquan, <named-content xmlns:xlink="http://www.w3.org/1999/xlink" content-type="dwc:verbatimCoordinates" xlink:type="simple">30°10'36"N, 102°28'04E</named-content>, 2000 m, (mixed leaf litter / sifted), 2012.vii.10, Dai, Peng, Yin’ (SNUC). Paratypes: 1 ♂, same label data as holotype (SNUC); 1 ♂, labeled ‘CHINA: Sichuan, E’meishan City / E’mei Shan Mt., pass between / Jiuling Hill and Xixinsuo Temple / <named-content xmlns:xlink="http://www.w3.org/1999/xlink" content-type="dwc:verbatimCoordinates" xlink:type="simple">29°33'15"N, 103°21'24E</named-content>, 1800 m / (leaf litter, sifted), 2012.vii.24 / C. C. Dai, Z. Peng &amp; Z. W. Yin leg.’ (SNUC).
                            </p></tp:treatment-sec><tp:treatment-sec sec-type="Diagnosis"><title>Diagnosis. </title><p>Reddish brown; length 3.41–3.50; postgenae rounded laterally; antennomeres IX–XI enlarged; VI–VII and IX–XI modified in male; pronotum rounded at anterolateral margins; male with long metaventral processes; metacoxae simple; aedeagus with asymmetric median lobe.</p><!--PageBreak--></tp:treatment-sec><tp:treatment-sec sec-type="Description"><title>Description.</title><p>Male (<xref ref-type="fig" rid="F25">Fig. 25B</xref>). Length 3.41–3.50. Head longer than wide, HL 0.76–0.78, HW 0.74–0.75; eyes each composed of about 50 facets. Antennal clubs as in <xref ref-type="fig" rid="F27">Fig. 27A</xref>. Pronotum (<xref ref-type="fig" rid="F27">Fig. 27B</xref>) slightly longer than wide, PL 0.78–0.79, PW 0.74–0.75, rounded at anterolateral margins. Elytra wider than long, EL 0.94–0.99, EW 1.32–1.35. Metaventral processes long, apically broadened (<xref ref-type="fig" rid="F27">Fig. 27C</xref>). Protrochanters and profemora strongly spinose at ventral margins (<xref ref-type="fig" rid="F27">Fig. 27D</xref>), protibiae with small apical spur (<xref ref-type="fig" rid="F27">Fig. 27E</xref>); mesotrochanters with distinct ventral spines, mesofemora with small ventral spine (<xref ref-type="fig" rid="F27">Fig. 27F</xref>); metatrochanters and metafemora simple (<xref ref-type="fig" rid="F27">Fig. 27G</xref>). Abdomen broad at base and narrowed apically, AL 0.93–0.94, AW 1.31–1.37. Sternite IX as in <xref ref-type="fig" rid="F27">Fig. 27H</xref>. Aedeagus length 0.60, with asymmetric median lobe (<xref ref-type="fig" rid="F27">Figs 27I–K</xref>).
                            </p><p>Female. Unknown.</p></tp:treatment-sec><tp:treatment-sec sec-type="Comparative notes"><title>Comparative notes.</title><p>The new species has unique, modified antennomeres VI, combined with the slightly modified antennomeres VII, the enlarged antennomeres <!--PageBreak-->IX with a round apical process, the metaventral processes each with a preapical denticle on the upper surface, and the aedeagus with an apically greatly broadened median lobe, it can be quickly separated from all other species of the genus. Currently there is no other <italic><tp:taxon-name>Pselaphodes</tp:taxon-name></italic> species known to process modified antennomeres VI in the male.
                            </p></tp:treatment-sec><tp:treatment-sec sec-type="Distribution"><title>Distribution.</title><p>Southwest China: Sichuan.</p></tp:treatment-sec><tp:treatment-sec sec-type="Biology"><title>Biology.</title><p>Individuals were sifted from leaf litter along roads in forests.</p></tp:treatment-sec><tp:treatment-sec sec-type="Etymology"><title>Etymology.</title><p>This species is named after Zhong Peng, co-collector of the type series.</p><fig id="F27" position="float" orientation="portrait"><label>Figure 27.</label><caption><p>Diagnostic features of <italic><tp:taxon-name>Pselaphodes pengi</tp:taxon-name></italic> in male. <bold>A</bold> antenna <bold>B</bold> pronotum <bold>C</bold> median metaventral process, in lateral view <bold>D</bold> protrochanter and profemur <bold>E</bold> apical portion of protibia <bold>F</bold> mesotrochanter and mesofemur <bold>G</bold> metatrochanter and metafemur <bold>H</bold> sternite IX <bold>I</bold> aedeagus, in dorsal view <bold>J</bold> same, in lateral view <bold>K</bold> same, in ventral view. Scales (mm): <bold>A, B, D, F, G</bold> = 0.3; <bold>C, I, J, K</bold> = 0.2; <bold>H</bold> = 0.1; <bold>E</bold> = 0.05.</p></caption><graphic xmlns:xlink="http://www.w3.org/1999/xlink" xlink:href="ZooKeys-275-023-g027.jpg" position="float" orientation="portrait" xlink:type="simple"/></fig><!--PageBreak--></tp:treatment-sec><tp:treatment-sec><!--Section generated to contain objects referenced in tp:taxon-treatment.--><fig id="F25" position="float" orientation="portrait"><label>Figure 25.</label><caption><p>Male habitus of <italic><tp:taxon-name>Pselaphodes pectinatus</tp:taxon-name></italic> (<bold>A</bold>) and <italic><tp:taxon-name>Pselaphodes pengi</tp:taxon-name></italic> (<bold>B</bold>). Scales: 1.0 mm.</p></caption><graphic xmlns:xlink="http://www.w3.org/1999/xlink" xlink:href="ZooKeys-275-023-g025.jpg" position="float" orientation="portrait" xlink:type="simple"/></fig></tp:treatment-sec></tp:taxon-treatment>
